# Supplementary material for: High-Resolution FTIR Spectroscopy of CH3F: Global Effective Hamiltonian Analysis of the Ground State and the 2ν3, ν3 + ν6, and 2ν6 Bands
Source: Molecules. 2025 Nov 13;30(22):4389. doi: 10.3390/molecules30224389 (PMC12655461; doi:10.3390/molecules30224389)
Supplement: Supplementary file 1 [file molecules-30-04389-s001.zip]

Archive with 1 entries (1 files):
- molecules-3974581-supplementary.txt
