# Supplementary material for: High-Resolution FTIR Spectroscopy of CH3F: Global Effective Hamiltonian Analysis of the Ground State and the 2ν3, ν3 + ν6, and 2ν6 Bands
Source: Molecules. 2025 Nov 13;30(22):4389. doi: 10.3390/molecules30224389 (PMC12655461; doi:10.3390/molecules30224389)
Supplement: Supplementary file 1 [file molecules-30-04389-s001.zip › molecules-3974581-supplementary.txt]

10.2152 0 5 E 4 5 0 6 E 4 5 000000 A1 000000 A1 133.752344 -0.07	Auto
10.2165 0 5 E 3 4 0 6 E 3 4 000000 A1 000000 A1 94.810344 -0.35	Auto
10.2178 0 5 A1 1 3 0 6 A2 1 3 000000 A1 000000 A1 64.514253 -0.27	Auto
10.2178 0 5 A2 2 3 0 6 A1 2 3 000000 A1 000000 A1 64.514253 -0.27	Auto
10.2192 0 5 E 2 2 0 6 E 2 2 000000 A1 000000 A1 42.869972 -0.46	Auto
10.2192 0 5 E 1 1 0 6 E 1 1 000000 A1 000000 A1 29.881717 -0.28	Auto
10.2192 0 5 A2 1 0 0 6 A1 1 0 000000 A1 000000 A1 25.552018 0.24	Auto
11.9148 0 6 A1 3 6 0 7 A2 3 6 000000 A1 000000 A1 191.546139 -0.03	Auto
11.9148 0 6 A2 2 6 0 7 A1 2 6 000000 A1 000000 A1 191.546139 -0.03	Auto
11.9162 0 6 E 4 5 0 7 E 4 5 000000 A1 000000 A1 143.967747 -2.72	Manu
11.9162 0 6 E 3 4 0 7 E 3 4 000000 A1 000000 A1 105.027327 -0.88 Manu
11.9202 0 6 A1 2 3 0 7 A2 2 3 000000 A1 000000 A1 74.732465 -2.00	Manu
11.9202 0 6 A1 2 3 0 7 A2 2 3 000000 A1 000000 A1 74.732465 -0.16	Manu
11.9202 0 6 E 2 2 0 7 E 2 2 000000 A1 000000 A1 53.089063 -0.16	Manu
11.9202 0 6 E 1 1 0 7 E 1 1 000000 A1 000000 A1 40.101336 -1.80	Manu
11.9202 0 6 A1 1 0 0 7 A2 1 0 000000 A1 000000 A1 35.771813 -1.18	Manu
13.6131 0 7 E 5 7 0 8 E 5 7 000000 A1 000000 A1 259.665563 0.13	Auto
13.6155 0 7 A1 2 6 0 8 A2 2 6 000000 A1 000000 A1 203.461128 -0.49	Auto
13.6155 0 7 A2 3 6 0 8 A1 3 6 000000 A1 000000 A1 203.461128 -0.49	Auto
13.6183 0 7 E 4 5 0 8 E 4 5 000000 A1 000000 A1 155.884986 -0.26	Manu
13.6220 0 7 A1 1 3 0 8 A2 1 3 000000 A1 000000 A1 86.652982 -0.31	Manu
13.6220 0 7 A1 1 3 0 8 A2 1 3 000000 A1 000000 A1 86.652982 -0.31	Manu
13.6220 0 7 E 3 4 0 8 E 3 4 000000 A1 000000 A1 116.946409 -2.18	Manu
13.6220 0 7 E 2 2 0 8 E 2 2 000000 A1 000000 A1 65.010605 -1.48	Manu
13.6220 0 7 E 1 1 0 8 E 1 1 000000 A1 000000 A1 52.023494 1.32	Manu
13.6240 0 7 A2 1 0 0 8 A1 1 0 000000 A1 000000 A1 47.694176 -0.41	Auto
15.3095 0 8 E 6 8 0 9 E 6 8 000000 A1 000000 A1 338.096967 0.07	Auto
15.3131 0 8 E 5 7 0 9 E 5 7 000000 A1 000000 A1 273.278694 -0.25	Auto
15.3168 0 8 A1 3 6 0 9 A2 3 6 000000 A1 000000 A1 217.077295 0.02	Auto
15.3168 0 8 A2 2 6 0 9 A1 2 6 000000 A1 000000 A1 217.077295 0.02	Auto
15.3194 0 8 E 4 5 0 9 E 4 5 000000 A1 000000 A1 169.503725 -0.26	Auto
15.3220 0 8 E 3 4 0 9 E 3 4 000000 A1 000000 A1 130.567253 -0.02	Auto
15.3238 0 8 A1 2 3 0 9 A2 2 3 000000 A1 000000 A1 100.275466 -0.07	Auto
15.3238 0 8 A2 1 3 0 9 A1 1 3 000000 A1 000000 A1 100.275466 -0.07	Auto
15.3251 0 8 E 2 2 0 9 E 2 2 000000 A1 000000 A1 78.634261 -0.08	Auto
15.3260 0 8 E 1 1 0 9 E 1 1 000000 A1 000000 A1 65.647853 -0.24	Auto
15.3260 0 8 A1 1 0 0 9 A2 1 0 000000 A1 000000 A1 61.318769 0.02	Auto
17.0039 0 9 A1 3 9 0 10 A2 3 9 000000 A1 000000 A1 426.824632 -0.11	Auto
17.0039 0 9 A2 4 9 0 10 A1 4 9 000000 A1 000000 A1 426.824632 -0.11	Auto
17.0087 0 9 E 6 8 0 10 E 6 8 000000 A1 000000 A1 353.406578 -0.25	Auto
17.0133 0 9 E 5 7 0 10 E 5 7 000000 A1 000000 A1 288.592239 -0.02	Auto
17.0169 0 9 A1 2 6 0 10 A2 2 6 000000 A1 000000 A1 232.394255 -0.21	Auto
17.0169 0 9 A2 3 6 0 10 A1 3 6 000000 A1 000000 A1 232.394255 -0.21	Auto
17.0202 0 9 E 4 5 0 10 E 4 5 000000 A1 000000 A1 184.823577 -0.12	Auto
17.0228 0 9 E 3 4 0 10 E 3 4 000000 A1 000000 A1 145.889475 -0.15	Auto
17.0248 0 9 A1 1 3 0 10 A2 1 3 000000 A1 000000 A1 115.599531 -0.20	Auto
17.0248 0 9 A2 2 3 0 10 A1 2 3 000000 A1 000000 A1 115.599531 -0.20	Auto
17.0264 0 9 E 2 2 0 10 E 2 2 000000 A1 000000 A1 93.959644 -0.06	Auto
17.0274 0 9 E 1 1 0 10 E 1 1 000000 A1 000000 A1 80.974027 -0.23	Auto
17.0274 0 9 A2 1 0 0 10 A1 1 0 000000 A1 000000 A1 76.645207 0.05	Auto
18.6965 0 10 E 7 10 0 11 E 7 10 000000 A1 000000 A1 525.830767 -0.00	Auto
18.7026 0 10 A1 4 9 0 11 A2 4 9 000000 A1 000000 A1 443.828840 0.03	Auto
18.7026 0 10 A2 3 9 0 11 A1 3 9 000000 A1 000000 A1 443.828840 0.03	Auto
18.7078 0 10 E 6 8 0 11 E 6 8 000000 A1 000000 A1 370.415733 -0.20	Auto
18.7128 0 10 E 5 7 0 11 E 5 7 000000 A1 000000 A1 305.605765 -0.00	Auto
18.7168 0 10 A1 3 6 0 11 A2 3 6 000000 A1 000000 A1 249.411573 -0.17	Auto
18.7168 0 10 A2 2 6 0 11 A1 2 6 000000 A1 000000 A1 249.411573 -0.17	Auto
18.7204 0 10 E 4 5 0 11 E 4 5 000000 A1 000000 A1 201.844109 -0.10	Auto
18.7235 0 10 E 3 4 0 11 E 3 4 000000 A1 000000 A1 162.912639 0.10	Auto
18.7257 0 10 A1 2 3 0 11 A2 2 3 000000 A1 000000 A1 132.624744 0.05	Auto
18.7257 0 10 A2 1 3 0 11 A1 1 3 000000 A1 000000 A1 132.624744 0.05	Auto
18.7272 0 10 E 2 2 0 11 E 2 2 000000 A1 000000 A1 110.986321 -0.05	Auto
18.7284 0 10 E 1 1 0 11 E 1 1 000000 A1 000000 A1 98.001583 -0.14	Auto
18.7284 0 10 A1 1 0 0 11 A2 1 0 000000 A1 000000 A1 93.673056 0.17	Auto
20.3865 0 11 E 8 11 0 12 E 8 11 000000 A1 000000 A1 635.095522 -0.17	Auto
20.3939 0 11 E 7 10 0 12 E 7 10 000000 A1 000000 A1 544.527476 -0.07	Auto
20.4005 0 11 A1 3 9 0 12 A2 3 9 000000 A1 000000 A1 462.531618 -0.09	Auto
20.4005 0 11 A2 4 9 0 12 A1 4 9 000000 A1 000000 A1 462.531618 -0.09	Auto
20.4065 0 11 E 6 8 0 12 E 6 8 000000 A1 000000 A1 389.123950 -0.01	Auto
20.4118 0 11 E 5 7 0 12 E 5 7 000000 A1 000000 A1 324.318790 0.04	Auto
20.4164 0 11 A1 2 6 0 12 A2 2 6 000000 A1 000000 A1 268.128770 0.09	Auto
20.4164 0 11 A2 3 6 0 12 A1 3 6 000000 A1 000000 A1 268.128770 0.09	Auto
20.4201 0 11 E 4 5 0 12 E 4 5 000000 A1 000000 A1 220.564840 -0.05	Auto
20.4232 0 11 E 3 4 0 12 E 3 4 000000 A1 000000 A1 181.636264 -0.11	Auto
20.4258 0 11 A1 1 3 0 12 A2 1 3 000000 A1 000000 A1 151.350622 0.03	Auto
20.4258 0 11 A2 2 3 0 12 A1 2 3 000000 A1 000000 A1 151.350622 0.03	Auto
20.4274 0 11 E 2 2 0 12 E 2 2 000000 A1 000000 A1 129.713810 -0.12	Auto
20.4288 0 11 E 1 1 0 12 E 1 1 000000 A1 000000 A1 116.730038 -0.12	Auto
20.4288 0 11 A2 1 0 0 12 A1 1 0 000000 A1 000000 A1 112.401833 0.22	Auto
22.0742 0 12 A1 5 12 0 13 A2 5 12 000000 A1 000000 A1 754.596986 -0.13	Auto
22.0742 0 12 A2 4 12 0 13 A1 4 12 000000 A1 000000 A1 754.596986 -0.13	Auto
22.0832 0 12 E 8 11 0 13 E 8 11 000000 A1 000000 A1 655.482418 0.22	Auto
22.0908 0 12 E 7 10 0 13 E 7 10 000000 A1 000000 A1 564.921674 -0.07	Auto
22.0980 0 12 A1 4 9 0 13 A2 4 9 000000 A1 000000 A1 482.932436 -0.03	Auto
22.0980 0 12 A2 3 9 0 13 A1 3 9 000000 A1 000000 A1 482.932436 -0.03	Auto
22.1045 0 12 E 6 8 0 13 E 6 8 000000 A1 000000 A1 409.530701 0.03	Auto
22.1101 0 12 E 5 7 0 13 E 5 7 000000 A1 000000 A1 344.730783 -0.03	Auto
22.1150 0 12 A1 3 6 0 13 A2 3 6 000000 A1 000000 A1 288.545314 -0.06	Auto
22.1150 0 12 A2 2 6 0 13 A1 2 6 000000 A1 000000 A1 288.545314 -0.06	Auto
22.1192 0 12 E 4 5 0 13 E 4 5 000000 A1 000000 A1 240.985239 -0.03	Auto
22.1227 0 12 E 3 4 0 13 E 3 4 000000 A1 000000 A1 202.059820 0.04	Auto
22.1253 0 12 A1 2 3 0 13 A2 2 3 000000 A1 000000 A1 171.776635 -0.01	Auto
22.1253 0 12 A2 1 3 0 13 A1 1 3 000000 A1 000000 A1 171.776635 -0.01	Auto
22.1272 0 12 E 2 2 0 13 E 2 2 000000 A1 000000 A1 150.141579 -0.01	Auto
22.1286 0 12 E 1 1 0 13 E 1 1 000000 A1 000000 A1 137.158862 -0.13	Auto
22.1286 0 12 A1 1 0 0 13 A2 1 0 000000 A1 000000 A1 132.831008 0.24	Auto
23.7600 0 13 E 9 13 0 14 E 9 13 000000 A1 000000 A1 884.311197 0.74	Auto
23.7696 0 13 A1 4 12 0 14 A2 4 12 000000 A1 000000 A1 776.671545 0.25	Auto
23.7696 0 13 A2 5 12 0 14 A1 5 12 000000 A1 000000 A1 776.671545 0.25	Auto
23.7785 0 13 E 8 11 0 14 E 8 11 000000 A1 000000 A1 677.565621 -0.14	Auto
23.7871 0 13 E 7 10 0 14 E 7 10 000000 A1 000000 A1 587.012785 -0.04	Auto
23.7948 0 13 A1 3 9 0 14 A2 3 9 000000 A1 000000 A1 505.030716 -0.06	Auto
23.7948 0 13 A2 4 9 0 14 A1 4 9 000000 A1 000000 A1 505.030716 -0.06	Auto
23.8018 0 13 E 6 8 0 14 E 6 8 000000 A1 000000 A1 431.635407 0.02	Auto
23.8079 0 13 E 5 7 0 14 E 5 7 000000 A1 000000 A1 366.841169 0.01	Auto
23.8132 0 13 A1 2 6 0 14 A2 2 6 000000 A1 000000 A1 310.660628 0.00	Auto
23.8132 0 13 A2 3 6 0 14 A1 3 6 000000 A1 000000 A1 310.660628 0.00	Auto
23.8177 0 13 E 4 5 0 14 E 4 5 000000 A1 000000 A1 263.104728 0.01	Auto
23.8214 0 13 E 3 4 0 14 E 3 4 000000 A1 000000 A1 224.182729 0.03	Auto
23.8244 0 13 A1 1 3 0 14 A2 1 3 000000 A1 000000 A1 193.902206 0.17	Auto
23.8244 0 13 A2 2 3 0 14 A1 2 3 000000 A1 000000 A1 193.902206 0.17	Auto
23.8263 0 13 E 2 2 0 14 E 2 2 000000 A1 000000 A1 172.269052 0.02	Auto
23.8278 0 13 E 1 1 0 14 E 1 1 000000 A1 000000 A1 159.287476 -0.11	Auto
23.8278 0 13 A2 1 0 0 14 A1 1 0 000000 A1 000000 A1 154.960003 0.29	Auto
25.4527 0 14 E 9 13 0 15 E 9 13 000000 A1 000000 A1 908.070685 -0.17	Auto
25.4639 0 14 A1 5 12 0 15 A2 5 12 000000 A1 000000 A1 800.441123 0.22	Auto
25.4639 0 14 A2 4 12 0 15 A1 4 12 000000 A1 000000 A1 800.441123 0.22	Auto
25.4737 0 14 E 8 11 0 15 E 8 11 000000 A1 000000 A1 701.344504 0.06	Auto
25.4827 0 14 E 7 10 0 15 E 7 10 000000 A1 000000 A1 610.800184 -0.05	Auto
25.4912 0 14 A1 4 9 0 15 A2 4 9 000000 A1 000000 A1 528.825834 0.18	Auto
25.4912 0 14 A2 3 9 0 15 A1 3 9 000000 A1 000000 A1 528.825834 0.18	Auto
25.4984 0 14 E 6 8 0 15 E 6 8 000000 A1 000000 A1 455.437443 -0.02	Auto
25.5050 0 14 E 5 7 0 15 E 5 7 000000 A1 000000 A1 390.649320 0.03	Auto
25.5107 0 14 A1 3 6 0 15 A2 3 6 000000 A1 000000 A1 334.474085 0.05	Auto
25.5107 0 14 A2 2 6 0 15 A1 2 6 000000 A1 000000 A1 334.474085 0.05	Auto
25.5154 0 14 E 4 5 0 15 E 4 5 000000 A1 000000 A1 286.922681 -0.05	Auto
25.5194 0 14 E 3 4 0 15 E 3 4 000000 A1 000000 A1 248.004363 -0.00	Auto
25.5224 0 14 A1 2 3 0 15 A2 2 3 000000 A1 000000 A1 217.726705 -0.06	Auto
25.5224 0 14 A2 1 3 0 15 A1 1 3 000000 A1 000000 A1 217.726705 -0.06	Auto
25.5247 0 14 E 2 2 0 15 E 2 2 000000 A1 000000 A1 196.095600 0.03	Auto
25.5261 0 14 E 1 1 0 15 E 1 1 000000 A1 000000 A1 183.115253 -0.31	Auto
25.5261 0 14 A1 1 0 0 15 A2 1 0 000000 A1 000000 A1 178.788190 0.12	Auto
27.1332 0 15 E 10 14 0 16 E 10 14 000000 A1 000000 A1 1049.653621 -0.16	Auto
27.1458 0 15 E 9 13 0 16 E 9 13 000000 A1 000000 A1 933.523799 0.02	Auto
27.1573 0 15 A1 4 12 0 16 A2 4 12 000000 A1 000000 A1 825.905047 0.00	Auto
27.1573 0 15 A2 5 12 0 16 A1 5 12 000000 A1 000000 A1 825.905047 0.00	Auto
27.1680 0 15 E 8 11 0 16 E 8 11 000000 A1 000000 A1 726.818396 0.08	Auto
27.1777 0 15 E 7 10 0 16 E 7 10 000000 A1 000000 A1 636.283196 0.06	Auto
27.1865 0 15 A1 3 9 0 16 A2 3 9 000000 A1 000000 A1 554.317115 0.05	Auto
27.1865 0 15 A2 4 9 0 16 A1 4 9 000000 A1 000000 A1 554.317115 0.05	Auto
27.1943 0 15 E 6 8 0 16 E 6 8 000000 A1 000000 A1 480.936136 -0.04	Auto
27.2013 0 15 E 5 7 0 16 E 5 7 000000 A1 000000 A1 416.154561 -0.02	Auto
27.2074 0 15 A1 2 6 0 16 A2 2 6 000000 A1 000000 A1 359.985011 0.01	Auto
27.2074 0 15 A2 3 6 0 16 A1 3 6 000000 A1 000000 A1 359.985011 0.01	Auto
27.2125 0 15 E 4 5 0 16 E 4 5 000000 A1 000000 A1 312.438422 -0.01	Auto
27.2167 0 15 E 3 4 0 16 E 3 4 000000 A1 000000 A1 273.524048 -0.01	Auto
27.2200 0 15 A1 1 3 0 16 A2 1 3 000000 A1 000000 A1 243.249460 0.01	Auto
27.2200 0 15 A2 2 3 0 16 A1 2 3 000000 A1 000000 A1 243.249460 0.01	Auto
27.2224 0 15 E 2 2 0 16 E 2 2 000000 A1 000000 A1 221.620548 0.07	Auto
27.2239 0 15 E 1 1 0 16 E 1 1 000000 A1 000000 A1 208.641519 -0.29	Auto
27.2239 0 15 A2 1 0 0 16 A1 1 0 000000 A1 000000 A1 204.314895 0.17	Auto
28.8106 0 16 A1 6 15 0 17 A2 6 15 000000 A1 000000 A1 1201.392104 -0.00	Auto
28.8106 0 16 A2 5 15 0 17 A1 5 15 000000 A1 000000 A1 1201.392104 -0.00	Auto
28.8246 0 16 E 10 14 0 17 E 10 14 000000 A1 000000 A1 1076.787227 -0.12	Auto
28.8380 0 16 E 9 13 0 17 E 9 13 000000 A1 000000 A1 960.669822 0.09	Auto
28.8502 0 16 A1 5 12 0 17 A2 5 12 000000 A1 000000 A1 853.062596 0.05	Auto
28.8502 0 16 A2 4 12 0 17 A1 4 12 000000 A1 000000 A1 853.062596 0.05	Auto
28.8614 0 16 E 8 11 0 17 E 8 11 000000 A1 000000 A1 753.986575 -0.02	Auto
28.8718 0 16 E 7 10 0 17 E 7 10 000000 A1 000000 A1 663.461102 0.05	Auto
28.8811 0 16 A1 4 9 0 17 A2 4 9 000000 A1 000000 A1 581.503837 -0.00	Auto
28.8811 0 16 A2 3 9 0 17 A1 3 9 000000 A1 000000 A1 581.503837 -0.00	Auto
28.8896 0 16 E 6 8 0 17 E 6 8 000000 A1 000000 A1 508.130762 0.10	Auto
28.8970 0 16 E 5 7 0 17 E 5 7 000000 A1 000000 A1 443.356172 0.08	Auto
28.9033 0 16 A1 3 6 0 17 A2 3 6 000000 A1 000000 A1 387.192683 -0.04	Auto
28.9033 0 16 A2 2 6 0 17 A1 2 6 000000 A1 000000 A1 387.192683 -0.04	Auto
28.9089 0 16 E 4 5 0 17 E 4 5 000000 A1 000000 A1 339.651229 0.10	Auto
28.9132 0 16 E 3 4 0 17 E 3 4 000000 A1 000000 A1 300.741060 -0.06	Auto
28.9167 0 16 A1 2 3 0 17 A2 2 3 000000 A1 000000 A1 270.469746 -0.03	Auto
28.9167 0 16 A2 1 3 0 17 A1 1 3 000000 A1 000000 A1 270.469746 -0.03	Auto
28.9193 0 16 E 2 2 0 17 E 2 2 000000 A1 000000 A1 248.843174 0.07	Auto
28.9210 0 16 E 1 1 0 17 E 1 1 000000 A1 000000 A1 235.865548 -0.20 Auto
28.9210 0 16 A1 1 0 0 17 A2 1 0 000000 A1 000000 A1 231.539393 0.28	Auto
30.5008 0 17 A1 5 15 0 18 A2 5 15 000000 A1 000000 A1 1230.202951 0.47	Auto
30.5008 0 17 A2 6 15 0 18 A1 6 15 000000 A1 000000 A1 1230.202951 0.47	Auto
30.5154 0 17 E 10 14 0 18 E 10 14 000000 A1 000000 A1 1105.612201 0.13	Auto
30.5292 0 17 E 9 13 0 18 E 9 13 000000 A1 000000 A1 989.507985 -0.02	Auto
30.5422 0 17 A1 4 12 0 18 A2 4 12 000000 A1 000000 A1 881.913003 0.02	Auto
30.5422 0 17 A2 5 12 0 18 A1 5 12 000000 A1 000000 A1 881.913003 0.02	Auto
30.5541 0 17 E 8 11 0 18 E 8 11 000000 A1 000000 A1 782.848272 -0.01	Auto
30.5651 0 17 E 7 10 0 18 E 7 10 000000 A1 000000 A1 692.333130 0.05	Auto
30.5748 0 17 A1 3 9 0 18 A2 3 9 000000 A1 000000 A1 610.385232 -0.15	Auto
30.5748 0 17 A2 4 9 0 18 A1 4 9 000000 A1 000000 A1 610.385232 -0.15	Auto
30.5838 0 17 E 6 8 0 18 E 6 8 000000 A1 000000 A1 537.020551 -0.03	Auto
30.5918 0 17 E 5 7 0 18 E 5 7 000000 A1 000000 A1 472.253381 0.11	Auto
30.5985 0 17 A1 2 6 0 18 A2 2 6 000000 A1 000000 A1 416.096331 0.00	Auto
30.5985 0 17 A2 3 6 0 18 A1 3 6 000000 A1 000000 A1 416.096331 0.00	Auto
30.6044 0 17 E 4 5 0 18 E 4 5 000000 A1 000000 A1 368.560331 0.13	Auto
30.6091 0 17 E 3 4 0 18 E 3 4 000000 A1 000000 A1 329.654629 0.10	Auto
30.6127 0 17 A1 1 3 0 18 A2 1 3 000000 A1 000000 A1 299.386792 0.03	Auto
30.6127 0 17 A2 2 3 0 18 A1 2 3 000000 A1 000000 A1 299.386792 0.03	Auto
30.6155 0 17 E 2 2 0 18 E 2 2 000000 A1 000000 A1 277.762705 0.20	Auto
30.6171 0 17 E 1 1 0 18 E 1 1 000000 A1 000000 A1 264.786571 -0.30	Auto
30.6171 0 17 A2 1 0 0 18 A1 1 0 000000 A1 000000 A1 260.460913 0.22	Auto
32.1889 0 18 A1 6 15 0 19 A2 6 15 000000 A1 000000 A1 1260.703524 -0.28	Auto
32.1889 0 18 A2 5 15 0 19 A1 5 15 000000 A1 000000 A1 1260.703524 -0.28	Auto
32.2050 0 18 E 10 14 0 19 E 10 14 000000 A1 000000 A1 1136.127727 0.04	Auto
32.2198 0 18 E 9 13 0 19 E 9 13 000000 A1 000000 A1 1020.037472 0.12	Auto
32.2334 0 18 A1 5 12 0 19 A2 5 12 000000 A1 000000 A1 912.455450 0.05	Auto
32.2334 0 18 A2 4 12 0 19 A1 4 12 000000 A1 000000 A1 912.455450 0.05	Auto
32.2460 0 18 E 8 11 0 19 E 8 11 000000 A1 000000 A1 813.402671 0.05	Auto
32.2574 0 18 E 7 10 0 19 E 7 10 000000 A1 000000 A1 722.898465 -0.07	Auto
32.2679 0 18 A1 4 9 0 19 A2 4 9 000000 A1 000000 A1 640.960480 -0.03	Auto
32.2679 0 18 A2 3 9 0 19 A1 3 9 000000 A1 000000 A1 640.960480 -0.03	Auto
32.2773 0 18 E 6 8 0 19 E 6 8 000000 A1 000000 A1 567.604686 -0.00	Auto
32.2856 0 18 E 5 7 0 19 E 5 7 000000 A1 000000 A1 502.845368 0.01	Auto
32.2927 0 18 A1 3 6 0 19 A2 3 6 000000 A1 000000 A1 446.695134 -0.07	Auto
32.2927 0 18 A2 2 6 0 19 A1 2 6 000000 A1 000000 A1 446.695134 -0.07	Auto
32.2989 0 18 E 4 5 0 19 E 4 5 000000 A1 000000 A1 399.164907 0.03	Auto
32.3039 0 18 E 3 4 0 19 E 3 4 000000 A1 000000 A1 360.263934 0.04	Auto
32.3078 0 18 A1 2 3 0 19 A2 2 3 000000 A1 000000 A1 329.999778 0.06	Auto
32.3078 0 18 A2 1 3 0 19 A1 1 3 000000 A1 000000 A1 329.999778 0.06	Auto
32.3106 0 18 E 2 2 0 19 E 2 2 000000 A1 000000 A1 308.378321 0.09	Auto
32.3124 0 18 E 1 1 0 19 E 1 1 000000 A1 000000 A1 295.403766 -0.32	Auto
32.3124 0 18 A1 1 0 0 19 A2 1 0 000000 A1 000000 A1 291.078635 0.22	Auto
33.8769 0 19 A1 5 15 0 20 A2 5 15 000000 A1 000000 A1 1292.892961 -0.23	Auto
33.8769 0 19 A2 6 15 0 20 A1 6 15 000000 A1 000000 A1 1292.892961 -0.23	Auto
33.8940 0 19 E 10 14 0 20 E 10 14 000000 A1 000000 A1 1168.332942 0.27	Auto
33.9092 0 19 E 9 13 0 20 E 9 13 000000 A1 000000 A1 1052.257419 -0.01	Auto
33.9237 0 19 A1 4 12 0 20 A2 4 12 000000 A1 000000 A1 944.689072 0.09	Auto
33.9237 0 19 A2 5 12 0 20 A1 5 12 000000 A1 000000 A1 944.689072 0.09	Auto
33.9368 0 19 E 8 11 0 20 E 8 11 000000 A1 000000 A1 845.648905 -0.06	Auto
33.9490 0 19 E 7 10 0 20 E 7 10 000000 A1 000000 A1 755.156239 0.00	Auto
33.9600 0 19 A1 3 9 0 20 A2 3 9 000000 A1 000000 A1 673.228716 -0.00	Auto
33.9600 0 19 A2 4 9 0 20 A1 4 9 000000 A1 000000 A1 673.228716 -0.00	Auto
33.9699 0 19 E 6 8 0 20 E 6 8 000000 A1 000000 A1 599.882299 0.03	Auto
33.9786 0 19 E 5 7 0 20 E 5 7 000000 A1 000000 A1 535.131268 0.02	Auto
33.9862 0 19 A1 2 6 0 20 A2 2 6 000000 A1 000000 A1 478.988225 0.05	Auto
33.9862 0 19 A2 3 6 0 20 A1 3 6 000000 A1 000000 A1 478.988225 0.05	Auto
33.9926 0 19 E 4 5 0 20 E 4 5 000000 A1 000000 A1 431.464091 0.04	Auto
33.9978 0 19 E 3 4 0 20 E 3 4 000000 A1 000000 A1 392.568108 0.00	Auto
34.0019 0 19 A1 1 3 0 20 A2 1 3 000000 A1 000000 A1 362.307835 0.01	Auto
34.0019 0 19 A2 2 3 0 20 A1 2 3 000000 A1 000000 A1 362.307835 0.01	Auto
34.0049 0 19 E 2 2 0 20 E 2 2 000000 A1 000000 A1 340.689155 0.09	Auto
34.0070 0 19 E 1 1 0 20 E 1 1 000000 A1 000000 A1 327.716266 -0.13	Auto
34.0070 0 19 A2 1 0 0 20 A1 1 0 000000 A1 000000 A1 323.391690 0.44	Auto
35.5639 0 20 A1 6 15 0 21 A2 6 15 000000 A1 000000 A1 1326.770349 -0.22	Auto
35.5639 0 20 A2 5 15 0 21 A1 5 15 000000 A1 000000 A1 1326.770349 -0.22	Auto
35.5818 0 20 E 10 14 0 21 E 10 14 000000 A1 000000 A1 1202.226935 0.25	Auto
35.5978 0 20 E 9 13 0 21 E 9 13 000000 A1 000000 A1 1086.166913 -0.00	Auto
35.6129 0 20 A1 5 12 0 21 A2 5 12 000000 A1 000000 A1 978.612957 0.00	Auto
35.6129 0 20 A2 4 12 0 21 A1 4 12 000000 A1 000000 A1 978.612957 0.00	Auto
35.6268 0 20 E 8 11 0 21 E 8 11 000000 A1 000000 A1 879.586061 -0.02	Auto
35.6395 0 20 E 7 10 0 21 E 7 10 000000 A1 000000 A1 789.105538 -0.05	Auto
35.6512 0 20 A1 4 9 0 21 A2 4 9 000000 A1 000000 A1 707.189024 0.09	Auto
35.6512 0 20 A2 3 9 0 21 A1 3 9 000000 A1 000000 A1 707.189024 0.09	Auto
35.6616 0 20 E 6 8 0 21 E 6 8 000000 A1 000000 A1 633.852474 0.14	Auto
35.6706 0 20 E 5 7 0 21 E 5 7 000000 A1 000000 A1 569.110164 -0.00	Auto
35.6786 0 20 A1 3 6 0 21 A2 3 6 000000 A1 000000 A1 512.974689 0.05	Auto
35.6786 0 20 A2 2 6 0 21 A1 2 6 000000 A1 000000 A1 512.974689 0.05	Auto
35.6853 0 20 E 4 5 0 21 E 4 5 000000 A1 000000 A1 465.456966 0.02	Auto
35.6907 0 20 E 3 4 0 21 E 3 4 000000 A1 000000 A1 426.566233 -0.08	Auto
35.6951 0 20 A1 2 3 0 21 A2 2 3 000000 A1 000000 A1 396.310048 0.03	Auto
35.6951 0 20 A2 1 3 0 21 A1 1 3 000000 A1 000000 A1 396.310048 0.03	Auto
35.6983 0 20 E 2 2 0 21 E 2 2 000000 A1 000000 A1 374.694288 0.16	Auto
35.7003 0 20 E 1 1 0 21 E 1 1 000000 A1 000000 A1 361.723153 -0.28	Auto
35.7003 0 20 A1 1 0 0 21 A2 1 0 000000 A1 000000 A1 357.399161 0.32	Auto
37.2501 0 21 A1 5 15 0 22 A2 5 15 000000 A1 000000 A1 1362.334732 -0.00	Auto
37.2501 0 21 A2 6 15 0 22 A1 6 15 000000 A1 000000 A1 1362.334732 -0.00	Auto
37.2683 0 21 E 10 14 0 22 E 10 14 000000 A1 000000 A1 1237.808745 -0.04	Auto
37.2854 0 21 E 9 13 0 22 E 9 13 000000 A1 000000 A1 1121.764995 0.02	Auto
37.3013 0 21 A1 4 12 0 22 A2 4 12 000000 A1 000000 A1 1014.226144 0.11	Auto
37.3013 0 21 A2 5 12 0 22 A1 5 12 000000 A1 000000 A1 1014.226144 0.11	Auto
37.3159 0 21 E 8 11 0 22 E 8 11 000000 A1 000000 A1 915.213178 0.13	Auto
37.3292 0 21 E 7 10 0 22 E 7 10 000000 A1 000000 A1 824.745402 0.09	Auto
37.3412 0 21 A1 3 9 0 22 A2 3 9 000000 A1 000000 A1 742.840443 -0.00	Auto
37.3412 0 21 A2 4 9 0 22 A1 4 9 000000 A1 000000 A1 742.840443 -0.00	Auto
37.3520 0 21 E 6 8 0 22 E 6 8 000000 A1 000000 A1 669.514250 -0.04	Auto
37.3617 0 21 E 5 7 0 22 E 5 7 000000 A1 000000 A1 604.781092 0.07	Auto
37.3699 0 21 A1 2 6 0 22 A2 2 6 000000 A1 000000 A1 548.653561 -0.03	Auto
37.3699 0 21 A2 3 6 0 22 A1 3 6 000000 A1 000000 A1 548.653561 -0.03	Auto
37.3770 0 21 E 4 5 0 22 E 4 5 000000 A1 000000 A1 501.142568 0.01	Auto
37.3829 0 21 E 3 4 0 22 E 3 4 000000 A1 000000 A1 462.257346 0.14	Auto
37.3872 0 21 A1 1 3 0 22 A2 1 3 000000 A1 000000 A1 432.005451 -0.04	Auto
37.3872 0 21 A2 2 3 0 22 A1 2 3 000000 A1 000000 A1 432.005451 -0.04	Auto
37.3905 0 21 E 2 2 0 22 E 2 2 000000 A1 000000 A1 410.392757 0.04	Auto
37.3928 0 21 E 1 1 0 22 E 1 1 000000 A1 000000 A1 397.423462 -0.22	Auto
37.3928 0 21 A2 1 0 0 22 A1 1 0 000000 A1 000000 A1 393.100084 0.42	Auto
38.9349 0 22 A1 6 15 0 23 A2 6 15 000000 A1 000000 A1 1399.585101 -0.13	Auto
38.9349 0 22 A2 5 15 0 23 A1 5 15 000000 A1 000000 A1 1399.585101 -0.13	Auto
38.9541 0 22 E 10 14 0 23 E 10 14 000000 A1 000000 A1 1275.077366 -0.00	Auto
38.9720 0 22 E 9 13 0 23 E 9 13 000000 A1 000000 A1 1159.050656 0.10	Auto
38.9885 0 22 A1 5 12 0 23 A2 5 12 000000 A1 000000 A1 1051.527624 0.07	Auto
38.9885 0 22 A2 4 12 0 23 A1 4 12 000000 A1 000000 A1 1051.527624 0.07	Auto
39.0038 0 22 E 8 11 0 23 E 8 11 000000 A1 000000 A1 952.529246 0.14	Auto
39.0175 0 22 E 7 10 0 23 E 7 10 000000 A1 000000 A1 862.074818 -0.10	Auto
39.0303 0 22 A1 4 9 0 23 A2 4 9 000000 A1 000000 A1 780.181960 0.05	Auto
39.0303 0 22 A2 3 9 0 23 A1 3 9 000000 A1 000000 A1 780.181960 0.05	Auto
39.0417 0 22 E 6 8 0 23 E 6 8 000000 A1 000000 A1 706.866614 0.12	Auto
39.0517 0 22 E 5 7 0 23 E 5 7 000000 A1 000000 A1 642.143041 0.11	Auto
39.0604 0 22 A1 3 6 0 23 A2 3 6 000000 A1 000000 A1 586.023829 0.12	Auto
39.0604 0 22 A2 2 6 0 23 A1 2 6 000000 A1 000000 A1 586.023829 0.12	Auto
39.0677 0 22 E 4 5 0 23 E 4 5 000000 A1 000000 A1 538.519883 0.06	Auto
39.0737 0 22 E 3 4 0 23 E 3 4 000000 A1 000000 A1 499.640433 0.03	Auto
39.0784 0 22 A1 2 3 0 23 A2 2 3 000000 A1 000000 A1 469.393030 0.04	Auto
39.0784 0 22 A2 1 3 0 23 A1 1 3 000000 A1 000000 A1 469.393030 0.04	Auto
39.0818 0 22 E 2 2 0 23 E 2 2 000000 A1 000000 A1 447.783547 0.08	Auto
39.0842 0 22 E 1 1 0 23 E 1 1 000000 A1 000000 A1 434.816180 -0.19	Auto
39.0842 0 22 A1 1 0 0 23 A2 1 0 000000 A1 000000 A1 430.493444 0.47	Auto
40.6187 0 23 A1 5 15 0 24 A2 5 15 000000 A1 000000 A1 1438.520404 -0.16	Auto
40.6187 0 23 A2 6 15 0 24 A1 6 15 000000 A1 000000 A1 1438.520404 -0.16	Auto
40.6389 0 23 E 10 14 0 24 E 10 14 000000 A1 000000 A1 1314.031742 0.14	Auto
40.6574 0 23 E 9 13 0 24 E 9 13 000000 A1 000000 A1 1198.022840 0.08	Auto
40.6746 0 23 A1 4 12 0 24 A2 4 12 000000 A1 000000 A1 1090.516339 0.04	Auto
40.6746 0 23 A2 5 12 0 24 A1 5 12 000000 A1 000000 A1 1090.516339 0.04	Auto
40.6905 0 23 E 8 11 0 24 E 8 11 000000 A1 000000 A1 991.533206 0.05	Auto
40.7050 0 23 E 7 10 0 24 E 7 10 000000 A1 000000 A1 901.092728 0.01	Auto
40.7181 0 23 A1 3 9 0 24 A2 3 9 000000 A1 000000 A1 819.212517 -0.07	Auto
40.7181 0 23 A2 4 9 0 24 A1 4 9 000000 A1 000000 A1 819.212517 -0.07	Auto
40.7300 0 23 E 6 8 0 24 E 6 8 000000 A1 000000 A1 745.908506 0.00	Auto
40.7404 0 23 E 5 7 0 24 E 5 7 000000 A1 000000 A1 681.194951 -0.03	Auto
40.7496 0 23 A1 2 6 0 24 A2 2 6 000000 A1 000000 A1 625.084432 0.10	Auto
40.7496 0 23 A2 3 6 0 24 A1 3 6 000000 A1 000000 A1 625.084432 0.10	Auto
40.7572 0 23 E 4 5 0 24 E 4 5 000000 A1 000000 A1 577.587851 0.02	Auto
40.7636 0 23 E 3 4 0 24 E 3 4 000000 A1 000000 A1 538.714433 0.13	Auto
40.7684 0 23 A1 1 3 0 24 A2 1 3 000000 A1 000000 A1 508.471725 0.03	Auto
40.7684 0 23 A2 2 3 0 24 A1 2 3 000000 A1 000000 A1 508.471725 0.03	Auto
40.7719 0 23 E 2 2 0 24 E 2 2 000000 A1 000000 A1 486.865598 0.03	Auto
40.7744 0 23 E 1 1 0 24 E 1 1 000000 A1 000000 A1 473.900244 -0.26	Auto
40.7744 0 23 A2 1 0 0 24 A1 1 0 000000 A1 000000 A1 469.578180 0.43	Auto
42.3015 0 24 A1 6 15 0 25 A2 6 15 000000 A1 000000 A1 1479.139535 -0.04	Auto
42.3015 0 24 A2 5 15 0 25 A1 5 15 000000 A1 000000 A1 1479.139535 -0.04	Auto
42.3221 0 24 E 10 14 0 25 E 10 14 000000 A1 000000 A1 1354.670769 -0.15	Auto
42.3416 0 24 E 9 13 0 25 E 9 13 000000 A1 000000 A1 1238.680442 0.01	Auto
42.3594 0 24 A1 5 12 0 25 A2 5 12 000000 A1 000000 A1 1131.191185 -0.12	Auto
42.3594 0 24 A2 4 12 0 25 A1 4 12 000000 A1 000000 A1 1131.191185 -0.12	Auto
42.3761 0 24 E 8 11 0 25 E 8 11 000000 A1 000000 A1 1032.223953 0.02	Auto
42.3912 0 24 E 7 10 0 25 E 7 10 000000 A1 000000 A1 941.798026 -0.02	Auto
42.4050 0 24 A1 4 9 0 25 A2 4 9 000000 A1 000000 A1 859.931006 0.04	Auto
42.4050 0 24 A2 3 9 0 25 A1 3 9 000000 A1 000000 A1 859.931006 0.04	Auto
42.4173 0 24 E 6 8 0 25 E 6 8 000000 A1 000000 A1 786.638818 0.04	Auto
42.4281 0 24 E 5 7 0 25 E 5 7 000000 A1 000000 A1 721.935712 -0.03	Auto
42.4376 0 24 A1 3 6 0 25 A2 3 6 000000 A1 000000 A1 665.834262 0.03	Auto
42.4376 0 24 A2 2 6 0 25 A1 2 6 000000 A1 000000 A1 665.834262 0.03	Auto
42.4456 0 24 E 4 5 0 25 E 4 5 000000 A1 000000 A1 618.345363 0.03	Auto
42.4522 0 24 E 3 4 0 25 E 3 4 000000 A1 000000 A1 579.478236 0.08	Auto
42.4572 0 24 A1 2 3 0 25 A2 2 3 000000 A1 000000 A1 549.240426 -0.01	Auto
42.4572 0 24 A2 1 3 0 25 A1 1 3 000000 A1 000000 A1 549.240426 -0.01	Auto
42.4609 0 24 E 2 2 0 25 E 2 2 000000 A1 000000 A1 527.637799 0.04	Auto
42.4635 0 24 E 1 1 0 25 E 1 1 000000 A1 000000 A1 514.674546 -0.26	Auto
42.4635 0 24 A1 1 0 0 25 A2 1 0 000000 A1 000000 A1 510.353182 0.46	Auto
43.9829 0 25 A1 5 15 0 26 A2 5 15 000000 A1 000000 A1 1521.441346 -0.12	Auto
43.9829 0 25 A2 6 15 0 26 A1 6 15 000000 A1 000000 A1 1521.441346 -0.12	Auto
44.0044 0 25 E 10 14 0 26 E 10 14 000000 A1 000000 A1 1396.993295 -0.15	Auto
44.0246 0 25 E 9 13 0 26 E 9 13 000000 A1 000000 A1 1281.022308 -0.04	Auto
44.0433 0 25 A1 4 12 0 26 A2 4 12 000000 A1 000000 A1 1173.551006 -0.00	Auto
44.0433 0 25 A2 5 12 0 26 A1 5 12 000000 A1 000000 A1 1173.551006 -0.00	Auto
44.0605 0 25 E 8 11 0 26 E 8 11 000000 A1 000000 A1 1074.600332 -0.01	Auto
44.0762 0 25 E 7 10 0 26 E 7 10 000000 A1 000000 A1 984.189556 -0.05	Auto
44.0905 0 25 A1 3 9 0 26 A2 3 9 000000 A1 000000 A1 902.336271 -0.02	Auto
44.0905 0 25 A2 4 9 0 26 A1 4 9 000000 A1 000000 A1 902.336271 -0.02	Auto
44.1033 0 25 E 6 8 0 26 E 6 8 000000 A1 000000 A1 829.056394 -0.01	Auto
44.1146 0 25 E 5 7 0 26 E 5 7 000000 A1 000000 A1 764.364168 -0.02	Auto
44.1244 0 25 A1 2 6 0 26 A2 2 6 000000 A1 000000 A1 708.272160 -0.03	Auto
44.1244 0 25 A2 3 6 0 26 A1 3 6 000000 A1 000000 A1 708.272160 -0.03	Auto
44.1327 0 25 E 4 5 0 26 E 4 5 000000 A1 000000 A1 660.791260 -0.04	Auto
44.1396 0 25 E 3 4 0 26 E 3 4 000000 A1 000000 A1 621.930685 0.04	Auto
44.1449 0 25 A1 1 3 0 26 A2 1 3 000000 A1 000000 A1 591.697973 0.04	Auto
44.1449 0 25 A2 2 3 0 26 A1 2 3 000000 A1 000000 A1 591.697973 0.04	Auto
44.1486 0 25 E 2 2 0 26 E 2 2 000000 A1 000000 A1 570.098991 -0.04	Auto
44.1512 0 25 E 1 1 0 26 E 1 1 000000 A1 000000 A1 557.137925 -0.47	Auto
44.1512 0 25 A2 1 0 0 26 A1 1 0 000000 A1 000000 A1 552.817291 0.28	Auto
45.6632 0 26 A1 6 15 0 27 A2 6 15 000000 A1 000000 A1 1565.424636 -0.06	Auto
45.6632 0 26 A2 5 15 0 27 A1 5 15 000000 A1 000000 A1 1565.424636 -0.06	Auto
45.6857 0 26 E 10 14 0 27 E 10 14 000000 A1 000000 A1 1440.998120 0.09	Auto
45.7063 0 26 E 9 13 0 27 E 9 13 000000 A1 000000 A1 1325.047239 -0.16	Auto
45.7258 0 26 A1 5 12 0 27 A2 5 12 000000 A1 000000 A1 1217.594601 -0.03	Auto
45.7258 0 26 A2 4 12 0 27 A1 4 12 000000 A1 000000 A1 1217.594601 -0.03	Auto
45.7436 0 26 E 8 11 0 27 E 8 11 000000 A1 000000 A1 1118.661140 -0.09	Auto
45.7600 0 26 E 7 10 0 27 E 7 10 000000 A1 000000 A1 1028.266114 -0.03	Auto
45.7748 0 26 A1 4 9 0 27 A2 4 9 000000 A1 000000 A1 946.427107 -0.04	Auto
45.7748 0 26 A2 3 9 0 27 A1 3 9 000000 A1 000000 A1 946.427107 -0.04	Auto
45.7881 0 26 E 6 8 0 27 E 6 8 000000 A1 000000 A1 873.160029 -0.02	Auto
45.7998 0 26 E 5 7 0 27 E 5 7 000000 A1 000000 A1 808.479113 -0.06	Auto
45.8100 0 26 A1 3 6 0 27 A2 3 6 000000 A1 000000 A1 752.396921 -0.04	Auto
45.8100 0 26 A2 2 6 0 27 A1 2 6 000000 A1 000000 A1 752.396921 -0.04	Auto
45.8186 0 26 E 4 5 0 27 E 4 5 000000 A1 000000 A1 704.924336 -0.07	Auto
45.8257 0 26 E 3 4 0 27 E 3 4 000000 A1 000000 A1 666.070571 -0.04	Auto
45.8312 0 26 A1 2 3 0 27 A2 2 3 000000 A1 000000 A1 635.843161 -0.04	Auto
45.8312 0 26 A2 1 3 0 27 A1 1 3 000000 A1 000000 A1 635.843161 -0.04	Auto
45.8351 0 26 E 2 2 0 27 E 2 2 000000 A1 000000 A1 614.247967 -0.07	Auto
45.8377 0 26 E 1 1 0 27 E 1 1 000000 A1 000000 A1 601.289176 -0.62	Auto
45.8377 0 26 A1 1 0 0 27 A2 1 0 000000 A1 000000 A1 596.969300 0.16	Auto
47.3423 0 27 A1 5 15 0 28 A2 5 15 000000 A1 000000 A1 1611.088158 0.09	Auto
47.3423 0 27 A2 6 15 0 28 A1 6 15 000000 A1 000000 A1 1611.088158 0.09	Auto
47.3650 0 27 E 10 14 0 28 E 10 14 000000 A1 000000 A1 1486.683996 -0.36	Auto
47.3871 0 27 E 9 13 0 28 E 9 13 000000 A1 000000 A1 1370.753985 0.11	Auto
47.4070 0 27 A1 4 12 0 28 A2 4 12 000000 A1 000000 A1 1263.320721 -0.06	Auto
47.4070 0 27 A2 5 12 0 28 A1 5 12 000000 A1 000000 A1 1263.320721 -0.06	Auto
47.4254 0 27 E 8 11 0 28 E 8 11 000000 A1 000000 A1 1164.405127 -0.17	Auto
47.4425 0 27 E 7 10 0 28 E 7 10 000000 A1 000000 A1 1074.026449 -0.01	Auto
47.4578 0 27 A1 3 9 0 28 A2 3 9 000000 A1 000000 A1 992.202263 -0.07	Auto
47.4578 0 27 A2 4 9 0 28 A1 4 9 000000 A1 000000 A1 992.202263 -0.07	Auto
47.4717 0 27 E 6 8 0 28 E 6 8 000000 A1 000000 A1 918.948469 0.06	Auto
47.4838 0 27 E 5 7 0 28 E 5 7 000000 A1 000000 A1 854.279294 -0.00	Auto
47.4944 0 27 A1 2 6 0 28 A2 2 6 000000 A1 000000 A1 798.207290 0.04	Auto
47.4944 0 27 A2 3 6 0 28 A1 3 6 000000 A1 000000 A1 798.207290 0.04	Auto
47.5033 0 27 E 4 5 0 28 E 4 5 000000 A1 000000 A1 750.743337 -0.00	Auto
47.5105 0 27 E 3 4 0 28 E 3 4 000000 A1 000000 A1 711.896641 -0.12	Auto
47.5163 0 27 A1 1 3 0 28 A2 1 3 000000 A1 000000 A1 681.674733 -0.02	Auto
47.5163 0 27 A2 2 3 0 28 A1 2 3 000000 A1 000000 A1 681.674733 -0.02	Auto
47.5204 0 27 E 2 2 0 28 E 2 2 000000 A1 000000 A1 660.083472 -0.00	Auto
47.5230 0 27 E 1 1 0 28 E 1 1 000000 A1 000000 A1 647.127041 -0.66	Auto
47.5230 0 27 A2 1 0 0 28 A1 1 0 000000 A1 000000 A1 642.807952 0.14	Auto
49.0197 0 28 A1 6 15 0 29 A2 6 15 000000 A1 000000 A1 1658.430618 -0.10	Auto
49.0197 0 28 A2 5 15 0 29 A1 5 15 000000 A1 000000 A1 1658.430618 -0.10	Auto
49.0436 0 28 E 10 14 0 29 E 10 14 000000 A1 000000 A1 1534.049626 -0.17	Auto
49.0662 0 28 E 9 13 0 29 E 9 13 000000 A1 000000 A1 1418.141248 0.03	Auto
49.0869 0 28 A1 5 12 0 29 A2 5 12 000000 A1 000000 A1 1310.728066 -0.04	Auto
49.0869 0 28 A2 4 12 0 29 A1 4 12 000000 A1 000000 A1 1310.728066 -0.04	Auto
49.1060 0 28 E 8 11 0 29 E 8 11 000000 A1 000000 A1 1211.830992 -0.11	Auto
49.1236 0 28 E 7 10 0 29 E 7 10 000000 A1 000000 A1 1121.469261 -0.04	Auto
49.1395 0 28 A1 4 9 0 29 A2 4 9 000000 A1 000000 A1 1039.660438 -0.04	Auto
49.1395 0 28 A2 3 9 0 29 A1 3 9 000000 A1 000000 A1 1039.660438 -0.04	Auto
49.1538 0 28 E 6 8 0 29 E 6 8 000000 A1 000000 A1 966.420414 0.00	Auto
49.1664 0 28 E 5 7 0 29 E 5 7 000000 A1 000000 A1 901.763408 0.00	Auto
49.1773 0 28 A1 3 6 0 29 A2 3 6 000000 A1 000000 A1 845.701966 -0.02	Auto
49.1773 0 28 A2 2 6 0 29 A1 2 6 000000 A1 000000 A1 845.701966 -0.02	Auto
49.1866 0 28 E 4 5 0 29 E 4 5 000000 A1 000000 A1 798.246960 0.02	Auto
49.1941 0 28 E 3 4 0 29 E 3 4 000000 A1 000000 A1 759.407591 -0.06	Auto
49.2000 0 28 A1 2 3 0 29 A2 2 3 000000 A1 000000 A1 729.191387 -0.06	Auto
49.2000 0 28 A2 1 3 0 29 A1 1 3 000000 A1 000000 A1 729.191387 -0.06	Auto
49.2043 0 28 E 2 2 0 29 E 2 2 000000 A1 000000 A1 707.604202 0.01	Auto
49.2070 0 28 E 1 1 0 29 E 1 1 000000 A1 000000 A1 694.650218 -0.66	Auto
49.2070 0 28 A1 1 0 0 29 A2 1 0 000000 A1 000000 A1 690.331945 0.18	Auto
50.6697 0 29 E 11 16 0 30 E 11 16 000000 A1 000000 A1 1840.254460 0.11	Auto
50.6961 0 29 A1 5 15 0 30 A2 5 15 000000 A1 000000 A1 1707.450672 0.09	Manu
50.6961 0 29 A1 5 15 0 30 A2 5 15 000000 A1 000000 A1 1707.450672 0.09	Manu
50.7212 0 29 E 10 14 0 30 E 10 14 000000 A1 000000 A1 1583.093666 0.39	Auto
50.7439 0 29 E 9 13 0 30 E 9 13 000000 A1 000000 A1 1467.207682 -0.04	Auto
50.7654 0 29 A1 4 12 0 30 A2 4 12 000000 A1 000000 A1 1359.815291 -0.03	Auto
50.7654 0 29 A2 5 12 0 30 A1 5 12 000000 A1 000000 A1 1359.815291 -0.03	Auto
50.7852 0 29 E 8 11 0 30 E 8 11 000000 A1 000000 A1 1260.937388 -0.05	Auto
50.8034 0 29 E 7 10 0 30 E 7 10 000000 A1 000000 A1 1170.593201 0.01	Auto
50.8198 0 29 A1 3 9 0 30 A2 3 9 000000 A1 000000 A1 1088.800282 -0.02	Auto
50.8198 0 29 A2 4 9 0 30 A1 4 9 000000 A1 000000 A1 1088.800282 -0.02	Auto
50.8346 0 29 E 6 8 0 30 E 6 8 000000 A1 000000 A1 1015.574513 0.04	Auto
50.8476 0 29 E 5 7 0 30 E 5 7 000000 A1 000000 A1 950.930105 0.01	Auto
50.8590 0 29 A1 2 6 0 30 A2 2 6 000000 A1 000000 A1 894.879596 0.11	Auto
50.8590 0 29 A2 3 6 0 30 A1 3 6 000000 A1 000000 A1 894.879596 0.11	Auto
50.8685 0 29 E 4 5 0 30 E 4 5 000000 A1 000000 A1 847.433852 0.04	Auto
50.8763 0 29 E 3 4 0 30 E 3 4 000000 A1 000000 A1 808.602069 0.00	Auto
50.8825 0 29 A1 1 3 0 30 A2 1 3 000000 A1 000000 A1 778.391770 0.09	Auto
50.8825 0 29 A2 2 3 0 30 A1 2 3 000000 A1 000000 A1 778.391770 0.09	Auto
50.8868 0 29 E 2 2 0 30 E 2 2 000000 A1 000000 A1 756.808805 0.03	Auto
50.8894 0 29 E 1 1 0 30 E 1 1 000000 A1 000000 A1 743.857354 -0.85	Manu
50.8894 0 29 A2 1 0 0 30 A1 1 0 000000 A1 000000 A1 739.539925 0.01	Manu
52.3426 0 30 E 11 16 0 31 E 11 16 000000 A1 000000 A1 1890.924285 -0.88	Auto
52.3712 0 30 A1 6 15 0 31 A2 6 15 000000 A1 000000 A1 1758.146928 0.42	Auto
52.3712 0 30 A2 5 15 0 31 A1 5 15 000000 A1 000000 A1 1758.146928 0.42	Auto
52.3963 0 30 E 10 14 0 31 E 10 14 000000 A1 000000 A1 1633.814723 -0.08	Auto
52.4204 0 30 E 9 13 0 31 E 9 13 000000 A1 000000 A1 1517.951894 0.11	Auto
52.4425 0 30 A1 5 12 0 31 A2 5 12 000000 A1 000000 A1 1410.580999 0.01	Auto
52.4425 0 30 A2 4 12 0 31 A1 4 12 000000 A1 000000 A1 1410.580999 0.01	Auto
52.4630 0 30 E 8 11 0 31 E 8 11 000000 A1 000000 A1 1311.722920 0.05	Auto
52.4817 0 30 E 7 10 0 31 E 7 10 000000 A1 000000 A1 1221.396871 0.02	Auto
52.4987 0 30 A1 4 9 0 31 A2 4 9 000000 A1 000000 A1 1139.620397 0.04	Auto
52.4987 0 30 A2 3 9 0 31 A1 3 9 000000 A1 000000 A1 1139.620397 0.04	Auto
52.5139 0 30 E 6 8 0 31 E 6 8 000000 A1 000000 A1 1066.409368 0.02	Auto
52.5273 0 30 E 5 7 0 31 E 5 7 000000 A1 000000 A1 1001.777986 -0.02	Auto
52.5390 0 30 A1 3 6 0 31 A2 3 6 000000 A1 000000 A1 945.738781 0.00	Auto
52.5390 0 30 A2 2 6 0 31 A1 2 6 000000 A1 000000 A1 945.738781 0.00	Auto
52.5489 0 30 E 4 5 0 31 E 4 5 000000 A1 000000 A1 898.302615 0.01	Auto
52.5570 0 30 E 3 4 0 31 E 3 4 000000 A1 000000 A1 859.478675 0.01	Auto
52.5634 0 30 A1 2 3 0 31 A2 2 3 000000 A1 000000 A1 829.274481 0.11	Auto
52.5634 0 30 A2 1 3 0 31 A1 1 3 000000 A1 000000 A1 829.274481 0.11	Auto
52.5678 0 30 E 2 2 0 31 E 2 2 000000 A1 000000 A1 807.695879 0.00	Auto
52.5714 0 30 A1 1 0 0 31 A2 1 0 000000 A1 000000 A1 790.430492 -0.00	Manu
52.5714 0 30 E 1 1 0 31 E 1 1 000000 A1 000000 A1 794.747048 0.90	Manu
54.0442 0 31 A1 5 15 0 32 A2 5 15 000000 A1 000000 A1 1810.517946 0.14	Manu
54.0442 0 31 A1 5 15 0 32 A2 5 15 000000 A1 000000 A1 1810.517946 0.14	Manu
54.0704 0 31 E 10 14 0 32 E 10 14 000000 A1 000000 A1 1686.211355 -0.07	Manu
54.0952 0 31 E 9 13 0 32 E 9 13 000000 A1 000000 A1 1570.372442 0.06	Auto
54.1181 0 31 A1 4 12 0 32 A2 4 12 000000 A1 000000 A1 1463.023747 0.06	Auto
54.1181 0 31 A2 5 12 0 32 A1 5 12 000000 A1 000000 A1 1463.023747 0.06	Auto
54.1392 0 31 E 8 11 0 32 E 8 11 000000 A1 000000 A1 1364.186142 0.04	Auto
54.1586 0 31 E 7 10 0 32 E 7 10 000000 A1 000000 A1 1273.878828 0.12	Auto
54.1761 0 31 A1 3 9 0 32 A2 3 9 000000 A1 000000 A1 1192.119337 0.10	Auto
54.1761 0 31 A2 4 9 0 32 A1 4 9 000000 A1 000000 A1 1192.119337 0.10	Auto
54.1918 0 31 E 6 8 0 32 E 6 8 000000 A1 000000 A1 1118.923531 0.10	Auto
54.2056 0 31 E 5 7 0 32 E 5 7 000000 A1 000000 A1 1054.305603 0.02	Auto
54.2176 0 31 A1 2 6 0 32 A2 2 6 000000 A1 000000 A1 998.278074 -0.01	Auto
54.2176 0 31 A2 3 6 0 32 A1 3 6 000000 A1 000000 A1 998.278074 -0.01	Auto
54.2279 0 31 E 4 5 0 32 E 4 5 000000 A1 000000 A1 950.851799 0.07	Auto
54.2362 0 31 E 3 4 0 32 E 3 4 000000 A1 000000 A1 912.035960 0.02	Auto
54.2428 0 31 A1 1 3 0 32 A2 1 3 000000 A1 000000 A1 881.838071 0.11	Auto
54.2428 0 31 A2 2 3 0 32 A1 2 3 000000 A1 000000 A1 881.838071 0.11	Auto
54.2475 0 31 E 2 2 0 32 E 2 2 000000 A1 000000 A1 860.263976 0.17	Auto
54.2510 0 31 A2 1 0 0 32 A1 1 0 000000 A1 000000 A1 843.002196 -0.04	Manu
54.2510 0 31 E 1 1 0 32 E 1 1 000000 A1 000000 A1 847.317850 0.88	Manu
55.7156 0 32 A1 6 15 0 33 A2 6 15 000000 A1 000000 A1 1864.562239 -0.19	Auto
55.7156 0 32 A2 5 15 0 33 A1 5 15 000000 A1 000000 A1 1864.562239 -0.19	Auto
55.7429 0 32 E 10 14 0 33 E 10 14 000000 A1 000000 A1 1740.282075 -0.12	Auto
55.7684 0 32 E 9 13 0 33 E 9 13 000000 A1 000000 A1 1624.467835 -0.05	Auto
55.7922 0 32 A1 5 12 0 33 A2 5 12 000000 A1 000000 A1 1517.142045 0.14	Auto
55.7922 0 32 A2 4 12 0 33 A1 4 12 000000 A1 000000 A1 1517.142045 0.14	Auto
55.8138 0 32 E 8 11 0 33 E 8 11 000000 A1 000000 A1 1418.325563 -0.02	Auto
55.8338 0 32 E 7 10 0 33 E 7 10 000000 A1 000000 A1 1328.037577 0.06	Auto
55.8518 0 32 A1 4 9 0 33 A2 4 9 000000 A1 000000 A1 1246.295609 0.00	Auto
55.8518 0 32 A2 3 9 0 33 A1 3 9 000000 A1 000000 A1 1246.295609 0.00	Auto
55.8680 0 32 E 6 8 0 33 E 6 8 000000 A1 000000 A1 1173.115508 0.02	Auto
55.8823 0 32 E 5 7 0 33 E 5 7 000000 A1 000000 A1 1108.511460 0.01	Auto
55.8948 0 32 A1 3 6 0 33 A2 3 6 000000 A1 000000 A1 1052.495978 0.10	Auto
55.8948 0 32 A2 2 6 0 33 A1 2 6 000000 A1 000000 A1 1052.495978 0.10	Auto
55.9053 0 32 E 4 5 0 33 E 4 5 000000 A1 000000 A1 1005.079907 0.09	Auto
55.9139 0 32 E 3 4 0 33 E 3 4 000000 A1 000000 A1 966.272426 0.07	Auto
55.9206 0 32 A1 2 3 0 33 A2 2 3 000000 A1 000000 A1 936.081043 0.07	Auto
55.9206 0 32 A2 1 3 0 33 A1 1 3 000000 A1 000000 A1 936.081043 0.07	Auto
55.9254 0 32 E 2 2 0 33 E 2 2 000000 A1 000000 A1 914.511597 0.08	Auto
55.9282 0 32 E 1 1 0 33 E 1 1 000000 A1 000000 A1 901.568262 0.00	Auto
55.9292 0 32 A1 1 0 0 33 A2 1 0 000000 A1 000000 A1 897.253538 0.04	Auto
57.3864 0 33 A1 5 15 0 34 A2 5 15 000000 A1 000000 A1 1920.278270 0.44	Auto
57.3864 0 33 A2 6 15 0 34 A1 6 15 000000 A1 000000 A1 1920.278270 0.44	Auto
57.4141 0 33 E 10 14 0 34 E 10 14 000000 A1 000000 A1 1796.025343 0.10	Auto
57.4403 0 33 E 9 13 0 34 E 9 13 000000 A1 000000 A1 1680.236533 0.12	Auto
57.4645 0 33 A1 4 12 0 34 A2 4 12 000000 A1 000000 A1 1572.934351 0.01	Auto
57.4645 0 33 A2 5 12 0 34 A1 5 12 000000 A1 000000 A1 1572.934351 0.01	Auto
57.4868 0 33 E 8 11 0 34 E 8 11 000000 A1 000000 A1 1474.139640 -0.09	Auto
57.5075 0 33 E 7 10 0 34 E 7 10 000000 A1 000000 A1 1383.871576 0.09	Auto
57.5261 0 33 A1 3 9 0 34 A2 3 9 000000 A1 000000 A1 1302.147668 0.10	Auto
57.5261 0 33 A2 4 9 0 34 A1 4 9 000000 A1 000000 A1 1302.147668 0.10	Auto
57.5426 0 33 E 6 8 0 34 E 6 8 000000 A1 000000 A1 1228.983756 -0.06	Auto
57.5574 0 33 E 5 7 0 34 E 5 7 000000 A1 000000 A1 1164.394013 0.00	Auto
57.5702 0 33 A1 2 6 0 34 A2 2 6 000000 A1 000000 A1 1108.390947 0.02	Auto
57.5702 0 33 A2 3 6 0 34 A1 3 6 000000 A1 000000 A1 1108.390947 0.02	Auto
57.5810 0 33 E 4 5 0 34 E 4 5 000000 A1 000000 A1 1060.985394 -0.00	Auto
57.5899 0 33 E 3 4 0 34 E 3 4 000000 A1 000000 A1 1022.186527 0.02	Auto
57.5969 0 33 A1 1 3 0 34 A2 1 3 000000 A1 000000 A1 992.001849 0.12	Auto
57.5969 0 33 A2 2 3 0 34 A1 2 3 000000 A1 000000 A1 992.001849 0.12	Auto
57.6018 0 33 E 2 2 0 34 E 2 2 000000 A1 000000 A1 970.437196 0.08	Auto
57.6047 0 33 E 1 1 0 34 E 1 1 000000 A1 000000 A1 957.496737 0.02	Auto
57.6057 0 33 A2 1 0 0 34 A1 1 0 000000 A1 000000 A1 953.182973 0.03	Auto
59.0543 0 34 A1 6 15 0 35 A2 6 15 000000 A1 000000 A1 1977.664454 -0.18	Manu
59.0543 0 34 A1 6 15 0 35 A2 6 15 000000 A1 000000 A1 1977.664454 -0.18	Manu
59.0832 0 34 E 10 14 0 35 E 10 14 000000 A1 000000 A1 1853.439574 -0.13	Manu
59.1105 0 34 E 9 13 0 35 E 9 13 000000 A1 000000 A1 1737.676950 0.23	Auto
59.1352 0 34 A1 5 12 0 35 A2 5 12 000000 A1 000000 A1 1630.399077 -0.07	Auto
59.1352 0 34 A2 4 12 0 35 A1 4 12 000000 A1 000000 A1 1630.399077 -0.07	Auto
59.1585 0 34 E 8 11 0 35 E 8 11 000000 A1 000000 A1 1531.626785 0.16	Auto
59.1794 0 34 E 7 10 0 35 E 7 10 000000 A1 000000 A1 1441.379235 -0.03	Auto
59.1986 0 34 A1 4 9 0 35 A2 4 9 000000 A1 000000 A1 1359.673923 0.03	Auto
59.1986 0 34 A2 3 9 0 35 A1 3 9 000000 A1 000000 A1 1359.673923 0.03	Auto
59.2156 0 34 E 6 8 0 35 E 6 8 000000 A1 000000 A1 1286.526680 -0.11	Auto
59.2309 0 34 E 5 7 0 35 E 5 7 000000 A1 000000 A1 1221.951670 0.03	Auto
59.2440 0 34 A1 3 6 0 35 A2 3 6 000000 A1 000000 A1 1165.961388 -0.01	Auto
59.2440 0 34 A2 2 6 0 35 A1 2 6 000000 A1 000000 A1 1165.961388 -0.01	Auto
59.2552 0 34 E 4 5 0 35 E 4 5 000000 A1 000000 A1 1118.566666 0.04	Auto
59.2643 0 34 E 3 4 0 35 E 3 4 000000 A1 000000 A1 1079.776670 0.01	Auto
59.2713 0 34 A1 2 3 0 35 A2 2 3 000000 A1 000000 A1 1049.598896 -0.08	Auto
59.2713 0 34 A2 1 3 0 35 A1 1 3 000000 A1 000000 A1 1049.598896 -0.08	Auto
59.2765 0 34 E 2 2 0 35 E 2 2 000000 A1 000000 A1 1028.039178 0.03	Auto
59.2796 0 34 E 1 1 0 35 E 1 1 000000 A1 000000 A1 1015.101681 0.09	Auto
59.2805 0 34 A1 1 0 0 35 A2 1 0 000000 A1 000000 A1 1010.788904 -0.02	Auto
60.7214 0 35 A1 5 15 0 36 A2 5 15 000000 A1 000000 A1 2036.719158 0.07	Manu
60.7214 0 35 A1 5 15 0 36 A2 5 15 000000 A1 000000 A1 2036.719158 0.07	Manu
60.7509 0 35 E 10 14 0 36 E 10 14 000000 A1 000000 A1 1912.523133 -0.08	Auto
60.7790 0 35 E 9 13 0 36 E 9 13 000000 A1 000000 A1 1796.787450 0.32	Auto
60.8044 0 35 A1 4 12 0 36 A2 4 12 000000 A1 000000 A1 1689.534587 0.02	Auto
60.8044 0 35 A2 5 12 0 36 A1 5 12 000000 A1 000000 A1 1689.534587 0.02	Auto
60.8281 0 35 E 8 11 0 36 E 8 11 000000 A1 000000 A1 1590.785359 0.01	Auto
60.8498 0 35 E 7 10 0 36 E 7 10 000000 A1 000000 A1 1500.558914 0.02	Auto
60.8694 0 35 A1 3 9 0 36 A2 3 9 000000 A1 000000 A1 1418.872736 -0.04	Auto
60.8694 0 35 A2 4 9 0 36 A1 4 9 000000 A1 000000 A1 1418.872736 -0.04	Auto
60.8870 0 35 E 6 8 0 36 E 6 8 000000 A1 000000 A1 1345.742642 -0.06	Auto
60.9026 0 35 E 5 7 0 36 E 5 7 000000 A1 000000 A1 1281.182787 -0.04	Auto
60.9162 0 35 A1 2 6 0 36 A2 2 6 000000 A1 000000 A1 1225.205659 0.03	Auto
60.9162 0 35 A2 3 6 0 36 A1 3 6 000000 A1 000000 A1 1225.205659 0.03	Auto
60.9276 0 35 E 4 5 0 36 E 4 5 000000 A1 000000 A1 1177.822080 -0.02	Auto
60.9370 0 35 E 3 4 0 36 E 3 4 000000 A1 000000 A1 1139.041209 -0.00	Auto
60.9444 0 35 A1 1 3 0 36 A2 1 3 000000 A1 000000 A1 1108.870539 0.09	Auto
60.9444 0 35 A2 2 3 0 36 A1 2 3 000000 A1 000000 A1 1108.870539 0.09	Auto
60.9495 0 35 E 2 2 0 36 E 2 2 000000 A1 000000 A1 1087.315898 -0.02	Auto
60.9526 0 35 E 1 1 0 36 E 1 1 000000 A1 000000 A1 1074.381448 -0.05	Auto
60.9537 0 35 A2 1 0 0 36 A1 1 0 000000 A1 000000 A1 1070.069688 0.00	Auto
62.3866 0 36 A1 6 15 0 37 A2 6 15 000000 A1 000000 A1 2097.440702 0.15	Auto
62.3866 0 36 A2 5 15 0 37 A1 5 15 000000 A1 000000 A1 2097.440702 0.15	Auto
62.4175 0 36 E 10 14 0 37 E 10 14 000000 A1 000000 A1 1973.274338 0.59	Auto
62.4454 0 36 E 9 13 0 37 E 9 13 000000 A1 000000 A1 1857.566349 0.05	Auto
62.4717 0 36 A1 5 12 0 37 A2 5 12 000000 A1 000000 A1 1750.339195 -0.05	Auto
62.4717 0 36 A2 4 12 0 37 A1 4 12 000000 A1 000000 A1 1750.339195 -0.05	Auto
62.4962 0 36 E 8 11 0 37 E 8 11 000000 A1 000000 A1 1651.613676 0.09	Auto
62.5183 0 36 E 7 10 0 37 E 7 10 000000 A1 000000 A1 1561.408926 -0.08	Auto
62.5386 0 36 A1 4 9 0 37 A2 4 9 000000 A1 000000 A1 1479.742416 0.01	Auto
62.5386 0 36 A2 3 9 0 37 A1 3 9 000000 A1 000000 A1 1479.742416 0.01	Auto
62.5567 0 36 E 6 8 0 37 E 6 8 000000 A1 000000 A1 1406.629951 0.01	Auto
62.5727 0 36 E 5 7 0 37 E 5 7 000000 A1 000000 A1 1342.085676 0.00	Auto
62.5866 0 36 A1 3 6 0 37 A2 3 6 000000 A1 000000 A1 1286.122069 0.02	Auto
62.5866 0 36 A2 2 6 0 37 A1 2 6 000000 A1 000000 A1 1286.122069 0.02	Auto
62.5984 0 36 E 4 5 0 37 E 4 5 000000 A1 000000 A1 1238.749945 0.05	Auto
62.6079 0 36 E 3 4 0 37 E 3 4 000000 A1 000000 A1 1199.978455 -0.07	Auto
62.6154 0 36 A1 2 3 0 37 A2 2 3 000000 A1 000000 A1 1169.815087 -0.07	Auto
62.6154 0 36 A2 1 3 0 37 A1 1 3 000000 A1 000000 A1 1169.815087 -0.07	Auto
62.6209 0 36 E 2 2 0 37 E 2 2 000000 A1 000000 A1 1148.265665 0.06	Auto
62.6240 0 36 E 1 1 0 37 E 1 1 000000 A1 000000 A1 1135.334348 -0.05	Auto
62.6252 0 36 A1 1 0 0 37 A2 1 0 000000 A1 000000 A1 1131.023631 0.07	Auto
64.0491 0 37 A1 5 15 0 38 A2 5 15 000000 A1 000000 A1 2159.827355 -0.67	Auto
64.0491 0 37 A2 6 15 0 38 A1 6 15 000000 A1 000000 A1 2159.827355 -0.67	Auto
64.1102 0 37 E 9 13 0 38 E 9 13 000000 A1 000000 A1 1920.011914 -0.03	Auto
64.1372 0 37 A1 4 12 0 38 A2 4 12 000000 A1 000000 A1 1812.811167 -0.13	Auto
64.1372 0 37 A2 5 12 0 38 A1 5 12 000000 A1 000000 A1 1812.811167 -0.13	Auto
64.1624 0 37 E 8 11 0 38 E 8 11 000000 A1 000000 A1 1714.110001 0.06	Auto
64.1853 0 37 E 7 10 0 38 E 7 10 000000 A1 000000 A1 1623.927535 0.09	Auto
64.2059 0 37 A1 3 9 0 38 A2 3 9 000000 A1 000000 A1 1542.281226 -0.03	Auto
64.2059 0 37 A2 4 9 0 38 A1 4 9 000000 A1 000000 A1 1542.281226 -0.03	Auto
64.2245 0 37 E 6 8 0 38 E 6 8 000000 A1 000000 A1 1469.186870 -0.02	Auto
64.2409 0 37 E 5 7 0 38 E 5 7 000000 A1 000000 A1 1404.658597 -0.04	Auto
64.2552 0 37 A1 2 6 0 38 A2 2 6 000000 A1 000000 A1 1348.708878 -0.00	Auto
64.2552 0 37 A2 3 6 0 38 A1 3 6 000000 A1 000000 A1 1348.708878 -0.00	Auto
64.2672 0 37 E 4 5 0 38 E 4 5 000000 A1 000000 A1 1301.348520 -0.07	Auto
64.2772 0 37 E 3 4 0 38 E 3 4 000000 A1 000000 A1 1262.586666 0.03	Auto
64.2848 0 37 A1 1 3 0 38 A2 1 3 000000 A1 000000 A1 1232.430799 -0.06	Auto
64.2848 0 37 A2 2 3 0 38 A1 2 3 000000 A1 000000 A1 1232.430799 -0.06	Auto
64.2903 0 37 E 2 2 0 38 E 2 2 000000 A1 000000 A1 1210.886737 -0.06	Auto
64.2936 0 37 E 1 1 0 38 E 1 1 000000 A1 000000 A1 1197.958638 -0.06	Auto
64.2948 0 37 A2 1 0 0 38 A1 1 0 000000 A1 000000 A1 1193.648994 0.02	Auto
65.7732 0 38 E 9 13 0 39 E 9 13 000000 A1 000000 A1 1984.122365 -0.09	Auto
65.8011 0 38 A1 5 12 0 39 A2 5 12 000000 A1 000000 A1 1876.948722 0.00	Auto
65.8011 0 38 A2 4 12 0 39 A1 4 12 000000 A1 000000 A1 1876.948722 0.00	Auto
65.8266 0 38 E 8 11 0 39 E 8 11 000000 A1 000000 A1 1778.272551 -0.13	Auto
65.8500 0 38 E 7 10 0 39 E 7 10 000000 A1 000000 A1 1688.112956 -0.19	Auto
65.8714 0 38 A1 4 9 0 39 A2 4 9 000000 A1 000000 A1 1606.487382 -0.05	Auto
65.8714 0 38 A2 3 9 0 39 A1 3 9 000000 A1 000000 A1 1606.487382 -0.05	Auto
65.8904 0 38 E 6 8 0 39 E 6 8 000000 A1 000000 A1 1533.411611 -0.11	Auto
65.9073 0 38 E 5 7 0 39 E 5 7 000000 A1 000000 A1 1468.899763 -0.06	Auto
65.9219 0 38 A1 3 6 0 39 A2 3 6 000000 A1 000000 A1 1412.964299 -0.08	Auto
65.9219 0 38 A2 2 6 0 39 A1 2 6 000000 A1 000000 A1 1412.964299 -0.08	Auto
65.9344 0 38 E 4 5 0 39 E 4 5 000000 A1 000000 A1 1365.616017 0.02	Auto
65.9445 0 38 E 3 4 0 39 E 3 4 000000 A1 000000 A1 1326.864053 -0.01	Auto
65.9524 0 38 A1 2 3 0 39 A2 2 3 000000 A1 000000 A1 1296.715884 -0.01	Auto
65.9524 0 38 A2 1 3 0 39 A1 1 3 000000 A1 000000 A1 1296.715884 -0.01	Auto
65.9580 0 38 E 2 2 0 39 E 2 2 000000 A1 000000 A1 1275.177325 -0.05	Auto
65.9615 0 38 E 1 1 0 39 E 1 1 000000 A1 000000 A1 1262.252528 0.05	Auto
65.9626 0 38 A1 1 0 0 39 A2 1 0 000000 A1 000000 A1 1257.943985 0.02	Auto
67.4344 0 39 E 9 13 0 40 E 9 13 000000 A1 000000 A1 2049.895871 -0.08	Auto
67.4630 0 39 A1 4 12 0 40 A2 4 12 000000 A1 000000 A1 1942.750027 0.02	Auto
67.4630 0 39 A2 5 12 0 40 A1 5 12 000000 A1 000000 A1 1942.750027 0.02	Auto
67.4891 0 39 E 8 11 0 40 E 8 11 000000 A1 000000 A1 1844.099492 -0.15	Auto
67.5133 0 39 E 7 10 0 40 E 7 10 000000 A1 000000 A1 1753.963356 0.00	Auto
67.5351 0 39 A1 3 9 0 40 A2 3 9 000000 A1 000000 A1 1672.359049 0.00	Auto
67.5351 0 39 A2 4 9 0 40 A1 4 9 000000 A1 000000 A1 1672.359049 0.00	Auto
67.5547 0 39 E 6 8 0 40 E 6 8 000000 A1 000000 A1 1599.302340 0.06	Auto
67.5719 0 39 E 5 7 0 40 E 5 7 000000 A1 000000 A1 1534.807339 -0.00	Auto
67.5868 0 39 A1 2 6 0 40 A2 2 6 000000 A1 000000 A1 1478.886495 -0.08	Auto
67.5868 0 39 A2 3 6 0 40 A1 3 6 000000 A1 000000 A1 1478.886495 -0.08	Auto
67.5995 0 39 E 4 5 0 40 E 4 5 000000 A1 000000 A1 1431.550598 -0.08	Auto
67.6099 0 39 E 3 4 0 40 E 3 4 000000 A1 000000 A1 1392.808779 -0.07	Auto
67.6180 0 39 A1 1 3 0 40 A2 1 3 000000 A1 000000 A1 1362.668506 -0.07	Auto
67.6180 0 39 A2 2 3 0 40 A1 2 3 000000 A1 000000 A1 1362.668506 -0.07	Auto
67.6238 0 39 E 2 2 0 40 E 2 2 000000 A1 000000 A1 1341.135590 -0.05	Auto
67.6273 0 39 E 1 1 0 40 E 1 1 000000 A1 000000 A1 1328.214180 -0.03	Auto
67.6285 0 39 A2 1 0 0 40 A1 1 0 000000 A1 000000 A1 1323.906767 0.01	Auto
69.1230 0 40 A1 5 12 0 41 A2 5 12 000000 A1 000000 A1 2010.213204 0.07	Auto
69.1230 0 40 A2 4 12 0 41 A1 4 12 000000 A1 000000 A1 2010.213204 0.07	Auto
69.1500 0 40 E 8 11 0 41 E 8 11 000000 A1 000000 A1 1911.588945 0.16	Auto
69.1743 0 40 E 7 10 0 41 E 7 10 000000 A1 000000 A1 1821.476854 -0.16	Manu
69.1967 0 40 A1 4 9 0 41 A2 4 9 000000 A1 000000 A1 1739.894344 -0.09	Auto
69.1967 0 40 A2 3 9 0 41 A1 3 9 000000 A1 000000 A1 1739.894344 -0.09	Auto
69.2167 0 40 E 6 8 0 41 E 6 8 000000 A1 000000 A1 1666.857173 -0.11	Auto
69.2344 0 40 E 5 7 0 41 E 5 7 000000 A1 000000 A1 1602.379438 -0.09	Auto
69.2498 0 40 A1 3 6 0 41 A2 3 6 000000 A1 000000 A1 1546.473580 -0.05	Auto
69.2498 0 40 A2 2 6 0 41 A1 2 6 000000 A1 000000 A1 1546.473580 -0.05	Auto
69.2628 0 40 E 4 5 0 41 E 4 5 000000 A1 000000 A1 1499.150378 -0.05	Auto
69.2735 0 40 E 3 4 0 41 E 3 4 000000 A1 000000 A1 1460.418956 -0.00	Auto
69.2818 0 40 A1 2 3 0 41 A2 2 3 000000 A1 000000 A1 1430.286776 0.00	Auto
69.2818 0 40 A2 1 3 0 41 A1 1 3 000000 A1 000000 A1 1430.286776 0.00	Auto
69.2877 0 40 E 2 2 0 41 E 2 2 000000 A1 000000 A1 1408.759644 -0.02	Auto
69.2912 0 40 E 1 1 0 41 E 1 1 000000 A1 000000 A1 1395.841706 -0.07	Auto
69.2925 0 40 A1 1 0 0 41 A2 1 0 000000 A1 000000 A1 1391.535451 0.03	Auto
70.7810 0 41 A1 4 12 0 42 A2 4 12 000000 A1 000000 A1 2079.336325 0.10	Manu
70.7810 0 41 A1 4 12 0 42 A2 4 12 000000 A1 000000 A1 2079.336325 0.10	Manu
70.8085 0 41 E 8 11 0 42 E 8 11 000000 A1 000000 A1 1980.738981 0.05	Auto
70.8336 0 41 E 7 10 0 42 E 7 10 000000 A1 000000 A1 1890.651517 -0.06	Manu
70.8565 0 41 A1 3 9 0 42 A2 3 9 000000 A1 000000 A1 1809.091335 -0.01	Auto
70.8565 0 41 A2 4 9 0 42 A1 4 9 000000 A1 000000 A1 1809.091335 -0.01	Auto
70.8771 0 41 E 6 8 0 42 E 6 8 000000 A1 000000 A1 1736.074177 0.09	Auto
70.8949 0 41 E 5 7 0 42 E 5 7 000000 A1 000000 A1 1671.614129 -0.21	Auto
70.9108 0 41 A1 2 6 0 42 A2 2 6 000000 A1 000000 A1 1615.723620 -0.03	Auto
70.9108 0 41 A2 3 6 0 42 A1 3 6 000000 A1 000000 A1 1615.723620 -0.03	Auto
70.9242 0 41 E 4 5 0 42 E 4 5 000000 A1 000000 A1 1568.413422 0.05	Auto
70.9350 0 41 E 3 4 0 42 E 3 4 000000 A1 000000 A1 1529.692649 -0.04	Auto
70.9435 0 41 A1 1 3 0 42 A2 1 3 000000 A1 000000 A1 1499.568759 -0.03	Auto
70.9435 0 41 A2 2 3 0 42 A1 2 3 000000 A1 000000 A1 1499.568759 -0.03	Auto
70.9496 0 41 E 2 2 0 42 E 2 2 000000 A1 000000 A1 1478.047552 -0.00	Auto
70.9531 0 41 E 1 1 0 42 E 1 1 000000 A1 000000 A1 1465.133171 -0.14	Auto
70.9545 0 41 A2 1 0 0 42 A1 1 0 000000 A1 000000 A1 1460.828101 0.04	Auto
72.4368 0 42 A1 5 12 0 43 A2 5 12 000000 A1 000000 A1 2150.117413 -0.03	Auto
72.4368 0 42 A2 4 12 0 43 A1 4 12 000000 A1 000000 A1 2150.117413 -0.03	Auto
72.4652 0 42 E 8 11 0 43 E 8 11 000000 A1 000000 A1 2051.547621 0.17	Auto
72.4909 0 42 E 7 10 0 43 E 7 10 000000 A1 000000 A1 1961.485369 0.07	Manu
72.5141 0 42 A1 4 9 0 43 A2 4 9 000000 A1 000000 A1 1879.948042 -0.11	Manu
72.5141 0 42 A1 4 9 0 43 A2 4 9 000000 A1 000000 A1 1879.948042 -0.11	Manu
72.5353 0 42 E 6 8 0 43 E 6 8 000000 A1 000000 A1 1806.951371 0.12	Auto
72.5536 0 42 E 5 7 0 43 E 5 7 000000 A1 000000 A1 1742.509428 -0.09	Auto
72.5698 0 42 A1 3 6 0 43 A2 3 6 000000 A1 000000 A1 1686.634632 0.02	Auto
72.5698 0 42 A2 2 6 0 43 A1 2 6 000000 A1 000000 A1 1686.634632 0.02	Auto
72.5834 0 42 E 4 5 0 43 E 4 5 000000 A1 000000 A1 1639.337746 0.00	Auto
72.5945 0 42 E 3 4 0 43 E 3 4 000000 A1 000000 A1 1600.627875 -0.05	Auto
72.6032 0 42 A1 2 3 0 43 A2 2 3 000000 A1 000000 A1 1570.512471 -0.03	Auto
72.6032 0 42 A2 1 3 0 43 A1 1 3 000000 A1 000000 A1 1570.512471 -0.03	Auto
72.6094 0 42 E 2 2 0 43 E 2 2 000000 A1 000000 A1 1548.997329 -0.04	Auto
72.6131 0 42 E 1 1 0 43 E 1 1 000000 A1 000000 A1 1536.086588 -0.07	Auto
72.6144 0 42 A1 1 0 0 43 A2 1 0 000000 A1 000000 A1 1531.782732 -0.01	Auto
74.0906 0 43 A1 4 12 0 44 A2 4 12 000000 A1 000000 A1 2222.554443 -0.10	Manu
74.0906 0 43 A1 4 12 0 44 A2 4 12 000000 A1 000000 A1 2222.554443 -0.10	Manu
74.1460 0 43 E 7 10 0 44 E 7 10 000000 A1 000000 A1 2033.976379 0.09	Auto
74.1697 0 43 A1 3 9 0 44 A2 3 9 000000 A1 000000 A1 1952.462436 -0.12	Auto
74.1697 0 43 A2 4 9 0 44 A1 4 9 000000 A1 000000 A1 1952.462436 -0.12	Auto
74.1913 0 43 E 6 8 0 44 E 6 8 000000 A1 000000 A1 1879.486724 0.04	Auto
74.2101 0 43 E 5 7 0 44 E 5 7 000000 A1 000000 A1 1815.063305 -0.10	Auto
74.2266 0 43 A1 2 6 0 44 A2 2 6 000000 A1 000000 A1 1759.204585 -0.04	Auto
74.2266 0 43 A2 3 6 0 44 A1 3 6 000000 A1 000000 A1 1759.204585 -0.04	Auto
74.2405 0 43 E 4 5 0 44 E 4 5 000000 A1 000000 A1 1711.921317 -0.07	Auto
74.2520 0 43 E 3 4 0 44 E 3 4 000000 A1 000000 A1 1673.222600 0.02	Auto
74.2608 0 43 A1 1 3 0 44 A2 1 3 000000 A1 000000 A1 1643.115878 -0.05	Auto
74.2608 0 43 A2 2 3 0 44 A1 2 3 000000 A1 000000 A1 1643.115878 -0.05	Auto
74.2672 0 43 E 2 2 0 44 E 2 2 000000 A1 000000 A1 1621.606941 -0.00	Auto
74.2710 0 43 E 1 1 0 44 E 1 1 000000 A1 000000 A1 1608.699925 -0.01	Auto
74.2723 0 43 A2 1 0 0 44 A1 1 0 000000 A1 000000 A1 1604.397310 0.01	Auto
75.7106 0 44 E 9 13 0 45 E 9 13 000000 A1 000000 A1 2403.641815 0.10	Auto
75.7422 0 44 A1 5 12 0 45 A2 5 12 000000 A1 000000 A1 2296.645341 -0.24	Auto
75.7422 0 44 A2 4 12 0 45 A1 4 12 000000 A1 000000 A1 2296.645341 -0.24	Auto
75.7719 0 44 E 8 11 0 45 E 8 11 000000 A1 000000 A1 2198.132558 -0.00	Auto
75.7985 0 44 E 7 10 0 45 E 7 10 000000 A1 000000 A1 2108.122472 -0.36	Auto
75.8233 0 44 A1 4 9 0 45 A2 4 9 000000 A1 000000 A1 2026.632439 -0.00	Auto
75.8233 0 44 A2 3 9 0 45 A1 3 9 000000 A1 000000 A1 2026.632439 -0.00	Auto
75.8450 0 44 E 6 8 0 45 E 6 8 000000 A1 000000 A1 1953.678158 -0.21	Auto
75.8644 0 44 E 5 7 0 45 E 5 7 000000 A1 000000 A1 1889.273679 -0.17	Auto
75.8814 0 44 A1 3 6 0 45 A2 3 6 000000 A1 000000 A1 1833.431397 0.02	Auto
75.8814 0 44 A2 2 6 0 45 A1 2 6 000000 A1 000000 A1 1833.431397 0.02	Auto
75.8955 0 44 E 4 5 0 45 E 4 5 000000 A1 000000 A1 1786.162054 -0.11	Auto
75.9073 0 44 E 3 4 0 45 E 3 4 000000 A1 000000 A1 1747.474742 0.03	Auto
75.9163 0 44 A1 2 3 0 45 A2 2 3 000000 A1 000000 A1 1717.376898 -0.04	Auto
75.9163 0 44 A2 1 3 0 45 A1 1 3 000000 A1 000000 A1 1717.376898 -0.04	Auto
75.9228 0 44 E 2 2 0 45 E 2 2 000000 A1 000000 A1 1695.874306 -0.03	Auto
75.9267 0 44 E 1 1 0 45 E 1 1 000000 A1 000000 A1 1682.971098 -0.02	Auto
75.9280 0 44 A1 1 0 0 45 A2 1 0 000000 A1 000000 A1 1678.669753 -0.02	Auto
77.3923 0 45 A1 4 12 0 46 A2 4 12 000000 A1 000000 A1 2372.387984 0.29	Auto
77.3923 0 45 A2 5 12 0 46 A1 5 12 000000 A1 000000 A1 2372.387984 0.29	Auto
77.4219 0 45 E 8 11 0 46 E 8 11 000000 A1 000000 A1 2273.904656 -0.20	Auto
77.4499 0 45 E 7 10 0 46 E 7 10 000000 A1 000000 A1 2183.921523 0.25	Auto
77.4745 0 45 A1 3 9 0 46 A2 3 9 000000 A1 000000 A1 2102.455924 -0.10	Auto
77.4745 0 45 A2 4 9 0 46 A1 4 9 000000 A1 000000 A1 2102.455924 -0.10	Auto
77.4969 0 45 E 6 8 0 46 E 6 8 000000 A1 000000 A1 2029.523546 -0.08	Auto
77.5170 0 45 E 5 7 0 46 E 5 7 000000 A1 000000 A1 1965.138423 0.23	Auto
77.5339 0 45 A1 2 6 0 46 A2 2 6 000000 A1 000000 A1 1909.312939 -0.02	Auto
77.5339 0 45 A2 3 6 0 46 A1 3 6 000000 A1 000000 A1 1909.312939 -0.02	Auto
77.5484 0 45 E 4 5 0 46 E 4 5 000000 A1 000000 A1 1862.057828 -0.06	Auto
77.5603 0 45 E 3 4 0 46 E 3 4 000000 A1 000000 A1 1823.382171 -0.07	Auto
77.5696 0 45 A1 1 3 0 46 A2 1 3 000000 A1 000000 A1 1793.293399 -0.04	Auto
77.5696 0 45 A2 2 3 0 46 A1 2 3 000000 A1 000000 A1 1793.293399 -0.04	Auto
77.5763 0 45 E 2 2 0 46 E 2 2 000000 A1 000000 A1 1771.797291 0.02	Auto
77.5802 0 45 E 1 1 0 46 E 1 1 000000 A1 000000 A1 1758.897975 -0.05	Auto
77.5815 0 45 A2 1 0 0 46 A1 1 0 000000 A1 000000 A1 1754.597928 -0.07	Auto
79.0393 0 46 A1 5 12 0 47 A2 5 12 000000 A1 000000 A1 2449.780201 -0.05	Auto
79.0393 0 46 A2 4 12 0 47 A1 4 12 000000 A1 000000 A1 2449.780201 -0.05	Auto
79.0705 0 46 E 8 11 0 47 E 8 11 000000 A1 000000 A1 2351.326959 0.42	Auto
79.0981 0 46 E 7 10 0 47 E 7 10 000000 A1 000000 A1 2261.371357 -0.09	Auto
79.1237 0 46 A1 4 9 0 47 A2 4 9 000000 A1 000000 A1 2179.930717 0.01	Auto
79.1237 0 46 A2 3 9 0 47 A1 3 9 000000 A1 000000 A1 2179.930717 0.01	Auto
79.1464 0 46 E 6 8 0 47 E 6 8 000000 A1 000000 A1 2107.020710 -0.13	Auto
79.1666 0 46 E 5 7 0 47 E 5 7 000000 A1 000000 A1 2042.655358 -0.12	Auto
79.1842 0 46 A1 3 6 0 47 A2 3 6 000000 A1 000000 A1 1986.847033 -0.05	Auto
79.1842 0 46 A2 2 6 0 47 A1 2 6 000000 A1 000000 A1 1986.847033 -0.05	Auto
79.1991 0 46 E 4 5 0 47 E 4 5 000000 A1 000000 A1 1939.606458 0.00	Auto
79.2112 0 46 E 3 4 0 47 E 3 4 000000 A1 000000 A1 1900.942707 -0.05	Auto
79.2206 0 46 A1 2 3 0 47 A2 2 3 000000 A1 000000 A1 1870.863202 -0.12	Auto
79.2206 0 46 A2 1 3 0 47 A1 1 3 000000 A1 000000 A1 1870.863202 -0.12	Auto
79.2274 0 46 E 2 2 0 47 E 2 2 000000 A1 000000 A1 1849.373717 -0.08	Auto
79.2315 0 46 E 1 1 0 47 E 1 1 000000 A1 000000 A1 1836.478376 -0.04	Auto
79.2329 0 46 A1 1 0 0 47 A2 1 0 000000 A1 000000 A1 1832.179655 0.00	Auto
80.6850 0 47 A1 4 12 0 48 A2 4 12 000000 A1 000000 A1 2528.819773 0.57	Auto
80.6850 0 47 A2 5 12 0 48 A1 5 12 000000 A1 000000 A1 2528.819773 0.57	Auto
80.7149 0 47 E 8 11 0 48 E 8 11 000000 A1 000000 A1 2430.397246 -0.87	Auto
80.7449 0 47 E 7 10 0 48 E 7 10 000000 A1 000000 A1 2340.469751 0.42	Auto
80.7705 0 47 A1 3 9 0 48 A2 3 9 000000 A1 000000 A1 2259.054592 0.01	Auto
80.7705 0 47 A2 4 9 0 48 A1 4 9 000000 A1 000000 A1 2259.054592 0.01	Auto
80.7937 0 47 E 6 8 0 48 E 6 8 000000 A1 000000 A1 2186.167425 -0.10	Auto
80.8142 0 47 E 5 7 0 48 E 5 7 000000 A1 000000 A1 2121.822258 -0.20	Auto
80.8323 0 47 A1 2 6 0 48 A2 2 6 000000 A1 000000 A1 2066.031451 0.00	Auto
80.8323 0 47 A2 3 6 0 48 A1 3 6 000000 A1 000000 A1 2066.031451 0.00	Auto
80.8474 0 47 E 4 5 0 48 E 4 5 000000 A1 000000 A1 2018.805718 -0.04	Auto
80.8599 0 47 E 3 4 0 48 E 3 4 000000 A1 000000 A1 1980.154121 0.04	Auto
80.8695 0 47 A1 1 3 0 48 A2 1 3 000000 A1 000000 A1 1950.084077 -0.01	Auto
80.8695 0 47 A2 2 3 0 48 A1 2 3 000000 A1 000000 A1 1950.084077 -0.01	Auto
80.8763 0 47 E 2 2 0 48 E 2 2 000000 A1 000000 A1 1928.601354 -0.11	Auto
80.8805 0 47 E 1 1 0 48 E 1 1 000000 A1 000000 A1 1915.710072 -0.05	Auto
80.8819 0 47 A2 1 0 0 48 A1 1 0 000000 A1 000000 A1 1911.412703 -0.03	Auto
82.3278 0 48 A1 5 12 0 49 A2 5 12 000000 A1 000000 A1 2609.504429 0.62	Auto
82.3278 0 48 A2 4 12 0 49 A1 4 12 000000 A1 000000 A1 2609.504429 0.62	Auto
82.3888 0 48 E 7 10 0 49 E 7 10 000000 A1 000000 A1 2421.214434 0.37	Auto
82.4149 0 48 A1 4 9 0 49 A2 4 9 000000 A1 000000 A1 2339.825277 -0.06	Auto
82.4149 0 48 A2 3 9 0 49 A1 3 9 000000 A1 000000 A1 2339.825277 -0.06	Auto
82.4386 0 48 E 6 8 0 49 E 6 8 000000 A1 000000 A1 2266.961417 -0.14	Auto
82.4598 0 48 E 5 7 0 49 E 5 7 000000 A1 000000 A1 2202.636848 0.03	Auto
82.4781 0 48 A1 3 6 0 49 A2 3 6 000000 A1 000000 A1 2146.863918 0.09	Auto
82.4781 0 48 A2 2 6 0 49 A1 2 6 000000 A1 000000 A1 2146.863918 0.09	Auto
82.4937 0 48 E 4 5 0 49 E 4 5 000000 A1 000000 A1 2099.653329 0.23	Auto
82.5062 0 48 E 3 4 0 49 E 3 4 000000 A1 000000 A1 2061.014135 0.08	Auto
82.5159 0 48 A1 2 3 0 49 A2 2 3 000000 A1 000000 A1 2030.953746 -0.07	Auto
82.5159 0 48 A2 1 3 0 49 A1 1 3 000000 A1 000000 A1 2030.953746 -0.07	Auto
82.5231 0 48 E 2 2 0 49 E 2 2 000000 A1 000000 A1 2009.477923 0.08	Auto
82.5273 0 48 E 1 1 0 49 E 1 1 000000 A1 000000 A1 1996.590783 0.06	Auto
82.5287 0 48 A1 1 0 0 49 A2 1 0 000000 A1 000000 A1 1992.294795 0.05	Auto
84.0569 0 49 A1 3 9 0 50 A2 3 9 000000 A1 000000 A1 2422.240449 -0.15	Auto
84.0569 0 49 A2 4 9 0 50 A1 4 9 000000 A1 000000 A1 2422.240449 -0.15	Auto
84.0814 0 49 E 6 8 0 50 E 6 8 000000 A1 000000 A1 2349.400362 0.09	Auto
84.1021 0 49 E 5 7 0 50 E 5 7 000000 A1 000000 A1 2285.096803 -0.64	Auto
84.1213 0 49 A1 2 6 0 50 A2 2 6 000000 A1 000000 A1 2229.342108 -0.04	Auto
84.1213 0 49 A2 3 6 0 50 A1 3 6 000000 A1 000000 A1 2229.342108 -0.04	Auto
84.1370 0 49 E 4 5 0 50 E 4 5 000000 A1 000000 A1 2182.146966 -0.10	Auto
84.1502 0 49 E 3 4 0 50 E 3 4 000000 A1 000000 A1 2143.520423 0.19	Auto
84.1600 0 49 A1 1 3 0 50 A2 1 3 000000 A1 000000 A1 2113.469882 -0.05	Auto
84.1600 0 49 A2 2 3 0 50 A1 2 3 000000 A1 000000 A1 2113.469882 -0.05	Auto
84.1673 0 49 E 2 2 0 50 E 2 2 000000 A1 000000 A1 2092.001098 0.06	Auto
84.1713 0 49 E 1 1 0 50 E 1 1 000000 A1 000000 A1 2079.118182 -0.24	Auto
84.1729 0 49 A2 1 0 0 50 A1 1 0 000000 A1 000000 A1 2074.823603 -0.07	Auto
85.6969 0 50 A1 4 9 0 51 A2 4 9 000000 A1 000000 A1 2506.297737 0.16	Auto
85.6969 0 50 A2 3 9 0 51 A1 3 9 000000 A1 000000 A1 2506.297737 0.16	Auto
85.7212 0 50 E 6 8 0 51 E 6 8 000000 A1 000000 A1 2433.481888 -0.24	Auto
85.7436 0 50 E 5 7 0 51 E 5 7 000000 A1 000000 A1 2369.199750 0.30	Auto
85.7622 0 50 A1 3 6 0 51 A2 3 6 000000 A1 000000 A1 2313.463646 -0.04	Auto
85.7622 0 50 A2 2 6 0 51 A1 2 6 000000 A1 000000 A1 2313.463646 -0.04	Auto
85.7780 0 50 E 4 5 0 51 E 4 5 000000 A1 000000 A1 2266.284253 -0.31	Auto
85.7913 0 50 E 3 4 0 51 E 3 4 000000 A1 000000 A1 2227.670610 -0.16	Auto
85.8019 0 50 A1 2 3 0 51 A2 2 3 000000 A1 000000 A1 2197.630109 0.19	Auto
85.8019 0 50 A2 1 3 0 51 A1 1 3 000000 A1 000000 A1 2197.630109 0.19	Auto
85.8089 0 50 E 2 2 0 51 E 2 2 000000 A1 000000 A1 2176.168501 -0.11	Auto
85.8134 0 50 E 1 1 0 51 E 1 1 000000 A1 000000 A1 2163.289893 -0.01	Auto
85.8150 0 50 A1 1 0 0 51 A2 1 0 000000 A1 000000 A1 2158.996749 0.12	Auto
87.3338 0 51 A1 3 9 0 52 A2 3 9 000000 A1 000000 A1 2591.994721 -0.13	Auto
87.3338 0 51 A2 4 9 0 52 A1 4 9 000000 A1 000000 A1 2591.994721 -0.13	Auto
87.3811 0 51 E 5 7 0 52 E 5 7 000000 A1 000000 A1 2454.943267 -0.26	Auto
87.4006 0 51 A1 2 6 0 52 A2 2 6 000000 A1 000000 A1 2399.226109 -0.07	Auto
87.4006 0 51 A2 3 6 0 52 A1 3 6 000000 A1 000000 A1 2399.226109 -0.07	Auto
87.4173 0 51 E 4 5 0 52 E 4 5 000000 A1 000000 A1 2352.062767 0.25	Auto
87.4305 0 51 E 3 4 0 52 E 3 4 000000 A1 000000 A1 2313.462270 0.05	Auto
87.4410 0 51 A1 1 3 0 52 A2 1 3 000000 A1 000000 A1 2283.432001 0.12	Auto
87.4410 0 51 A2 2 3 0 52 A1 2 3 000000 A1 000000 A1 2283.432001 0.12	Auto
87.4483 0 51 E 2 2 0 52 E 2 2 000000 A1 000000 A1 2261.977706 -0.02	Auto
87.4529 0 51 E 1 1 0 52 E 1 1 000000 A1 000000 A1 2249.103488 0.09	Auto
87.4543 0 51 A2 1 0 0 52 A1 1 0 000000 A1 000000 A1 2244.811808 0.00	Auto
89.0363 0 52 A1 3 6 0 53 A2 3 6 000000 A1 000000 A1 2486.627025 -0.28	Auto
89.0363 0 52 A2 2 6 0 53 A1 2 6 000000 A1 000000 A1 2486.627025 -0.28	Auto
89.0534 0 52 E 4 5 0 53 E 4 5 000000 A1 000000 A1 2439.480035 0.15	Auto
89.0669 0 52 E 3 4 0 53 E 3 4 000000 A1 000000 A1 2400.892929 0.00	Auto
89.0777 0 52 A1 2 3 0 53 A2 2 3 000000 A1 000000 A1 2370.873084 0.18	Auto
89.0777 0 52 A2 1 3 0 53 A1 1 3 000000 A1 000000 A1 2370.873084 0.18	Auto
89.0853 0 52 E 2 2 0 53 E 2 2 000000 A1 000000 A1 2349.426240 0.19	Auto
89.0907 0 52 A1 1 0 0 53 A2 1 0 000000 A1 000000 A1 2332.266305 -0.48	Auto
89.0907 0 52 E 1 1 0 53 E 1 1 000000 A1 000000 A1 2336.556494 1.03	Auto
1992.7538 0 36 E 2 2 3 35 E 2 2 000000 A1 002000 A1 1148.265665 0.50 Manu
1995.9519 0 35 A2 1 0 3 34 A1 1 0 000000 A1 002000 A1 1070.069688 -0.11	Manu
1995.9519 0 35 E 1 1 3 34 E 1 1 000000 A1 002000 A1 1074.381448 0.40	Manu
1999.1064 0 34 E 2 2 3 33 E 2 2 000000 A1 002000 A1 1028.039178 -1.32	Manu
1999.1064 0 34 E 1 1 3 33 E 1 1 000000 A1 002000 A1 1015.101681 1.35	Manu
1999.1064 0 34 A1 2 3 3 33 A2 2 3 000000 A1 002000 A1 1049.598896 -0.97	Manu
1999.1064 0 34 A1 1 0 3 33 A2 1 0 000000 A1 002000 A1 1010.788904 0.09	Manu
2002.2224 0 33 E 2 2 3 32 E 2 2 000000 A1 002000 A1 970.437196 -0.61	Auto
2002.2224 0 33 A2 2 3 3 32 A1 2 3 000000 A1 002000 A1 992.001849 0.63	Auto
2002.2224 0 33 E 1 1 3 32 E 1 1 000000 A1 002000 A1 957.496737 1.48	Auto
2002.2224 0 33 A2 1 0 3 32 A1 1 0 000000 A1 002000 A1 953.182973 -0.42	Auto
2002.2224 0 33 A1 1 3 3 32 A2 1 3 000000 A1 002000 A1 992.001849 0.13	Auto
2005.2978 0 32 A1 3 6 3 31 A2 4 6 000000 A1 002000 A1 1052.495978 0.62	Auto
2005.2978 0 32 A2 2 6 3 31 A1 3 6 000000 A1 002000 A1 1052.495978 0.18	Auto
2005.2978 0 32 A1 1 0 3 31 A2 1 0 000000 A1 002000 A1 897.253538 0.09	Auto
2005.2978 0 32 E 1 1 3 31 E 1 1 000000 A1 002000 A1 901.568262 -0.07	Auto
2005.2978 0 32 E 2 2 3 31 E 2 2 000000 A1 002000 A1 914.511597 0.18	Auto
2005.2978 0 32 E 4 5 3 31 E 4 5 000000 A1 002000 A1 1005.079907 0.12	Auto
2005.2978 0 32 E 3 4 3 31 E 3 4 000000 A1 002000 A1 966.272426 0.18	Auto
2005.2978 0 32 A1 2 3 3 31 A2 2 3 000000 A1 002000 A1 936.081043 0.33	Auto
2005.2978 0 32 E 5 7 3 31 E 10 7 000000 A1 002000 A1 1108.511460 0.31	Auto
2005.2978 0 32 A2 1 3 3 31 A1 1 3 000000 A1 002000 A1 936.081043 -0.20	Auto
2005.2978 0 32 E 6 8 3 31 E 13 8 000000 A1 002000 A1 1173.115508 -0.54	Auto
2008.3333 0 31 A2 2 3 3 30 A1 2 3 000000 A1 002000 A1 881.838071 1.67	Auto
2008.3333 0 31 A1 1 3 3 30 A2 1 3 000000 A1 002000 A1 881.838071 0.07	Auto
2008.3333 0 31 E 3 4 3 30 E 3 4 000000 A1 002000 A1 912.035960 0.65	Auto
2008.3333 0 31 E 2 2 3 30 E 2 2 000000 A1 002000 A1 860.263976 1.53	Auto
2008.3333 0 31 E 1 1 3 30 E 1 1 000000 A1 002000 A1 847.317850 1.10	Auto
2008.3333 0 31 A2 1 0 3 30 A1 1 0 000000 A1 002000 A1 843.002196 -0.76	Auto
2011.3255 0 30 E 2 2 3 29 E 2 2 000000 A1 002000 A1 807.695879 -1.65	Manu
2011.3255 0 30 E 1 1 3 29 E 1 1 000000 A1 002000 A1 794.747048 0.88	Manu
2011.3255 0 30 A1 1 0 3 29 A2 1 0 000000 A1 002000 A1 790.430492 0.58	Manu
2011.3255 0 30 A2 1 3 3 29 A1 1 3 000000 A1 002000 A1 829.274481 -0.32	Manu
2011.3283 0 30 E 3 4 3 29 E 3 4 000000 A1 002000 A1 859.478675 -1.38	Manu
2011.3283 0 30 E 3 4 3 29 E 3 4 000000 A1 002000 A1 859.478675 -1.38	Manu
2011.3337 0 30 E 4 5 3 29 E 4 5 000000 A1 002000 A1 898.302615 0.89	Manu
2011.3371 0 30 A1 3 6 3 29 A2 4 6 000000 A1 002000 A1 945.738781 0.24	Manu
2011.3371 0 30 A1 3 6 3 29 A2 4 6 000000 A1 002000 A1 945.738781 0.24	Manu
2011.3422 0 30 E 5 7 3 29 E 10 7 000000 A1 002000 A1 1001.777986 0.18	Manu
2011.3486 0 30 E 6 8 3 29 E 13 8 000000 A1 002000 A1 1066.409368 0.52	Manu
2011.3558 0 30 A1 4 9 3 29 A2 13 9 000000 A1 002000 A1 1139.620397 -1.27	Manu
2011.3558 0 30 A2 3 9 3 29 A1 11 9 000000 A1 002000 A1 1139.620397 -1.27	Manu
2014.2768 0 29 E 1 1 3 28 E 1 1 000000 A1 002000 A1 743.857354 0.29	Manu
2014.2768 0 29 A2 1 0 3 28 A1 1 0 000000 A1 002000 A1 739.539925 -0.16	Manu
2014.2768 0 29 E 2 2 3 28 E 2 2 000000 A1 002000 A1 756.808805 -1.55	Manu
2014.2801 0 29 A1 1 3 3 28 A2 1 3 000000 A1 002000 A1 778.391770 -0.82	Manu
2014.2801 0 29 A2 2 3 3 28 A1 2 3 000000 A1 002000 A1 778.391770 -0.44	Manu
2014.2802 0 29 A1 1 3 3 28 A2 1 3 000000 A1 002000 A1 778.391770 -0.72	Manu
2014.2802 0 29 A2 2 3 3 28 A1 2 3 000000 A1 002000 A1 778.391770 -0.34	Manu
2014.2850 0 29 E 3 4 3 28 E 3 4 000000 A1 002000 A1 808.602069 0.81	Manu
2014.2883 0 29 E 4 5 3 28 E 4 5 000000 A1 002000 A1 847.433852 -0.52	Manu
2014.2954 0 29 A1 2 6 3 28 A2 3 6 000000 A1 002000 A1 894.879596 0.60	Auto
2014.2954 0 29 A2 3 6 3 28 A1 4 6 000000 A1 002000 A1 894.879596 0.60	Auto
2014.3021 0 29 E 5 7 3 28 E 10 7 000000 A1 002000 A1 950.930105 -0.19	Manu
2014.3120 0 29 E 6 8 3 28 E 13 8 000000 A1 002000 A1 1015.574513 0.82	Manu
2014.3252 0 29 A1 3 9 3 28 A2 11 9 000000 A1 002000 A1 1088.800282 1.63	Manu
2014.3252 0 29 A2 4 9 3 28 A1 13 9 000000 A1 002000 A1 1088.800282 1.63	Manu
2014.3376 0 29 E 7 10 3 28 E 29 10 000000 A1 002000 A1 1170.593201 0.66	Manu
2017.1878 0 28 E 1 1 3 27 E 1 1 000000 A1 002000 A1 694.650218 0.66	Manu
2017.1878 0 28 A1 1 0 3 27 A2 1 0 000000 A1 002000 A1 690.331945 0.05	Manu
2017.1878 0 28 E 2 2 3 27 E 2 2 000000 A1 002000 A1 707.604202 -1.81	Manu
2017.1915 0 28 A2 1 3 3 27 A1 1 3 000000 A1 002000 A1 729.191387 -1.13	Auto
2017.1915 0 28 A1 2 3 3 27 A2 2 3 000000 A1 002000 A1 729.191387 -1.44	Auto
2017.1975 0 28 E 3 4 3 27 E 3 4 000000 A1 002000 A1 759.407591 0.12	Manu
2017.2035 0 28 E 4 5 3 27 E 4 5 000000 A1 002000 A1 798.246960 -0.01	Manu
2017.2113 0 28 A1 3 6 3 27 A2 4 6 000000 A1 002000 A1 845.701966 -0.07	Auto
2017.2113 0 28 A2 2 6 3 27 A1 3 6 000000 A1 002000 A1 845.701966 -0.07	Auto
2017.2205 0 28 E 5 7 3 27 E 10 7 000000 A1 002000 A1 901.763408 -0.68	Manu
2017.2481 0 28 A1 4 9 3 27 A2 13 9 000000 A1 002000 A1 1039.660438 -0.46	Manu
2017.2481 0 28 A1 4 9 3 27 A2 13 9 000000 A1 002000 A1 1039.660438 -0.46	Manu
2017.2665 0 28 E 7 10 3 27 E 29 10 000000 A1 002000 A1 1121.469261 0.60	Manu
2017.2866 0 28 E 8 11 3 27 E 35 11 000000 A1 002000 A1 1211.830992 -0.15	Manu
2020.0562 0 27 A2 1 0 3 26 A1 1 0 000000 A1 002000 A1 642.807952 -0.14	Manu
2020.0562 0 27 E 1 1 3 26 E 1 1 000000 A1 002000 A1 647.127041 -0.91	Manu
2020.0588 0 27 E 2 2 3 26 E 2 2 000000 A1 002000 A1 660.083472 -0.64	Manu
2020.0626 0 27 A1 1 3 3 26 A2 1 3 000000 A1 002000 A1 681.674733 -0.92	Auto
2020.0626 0 27 A2 2 3 3 26 A1 2 3 000000 A1 002000 A1 681.674733 -0.67	Auto
2020.0691 0 27 E 3 4 3 26 E 3 4 000000 A1 002000 A1 711.896641 0.00	Manu
2020.0774 0 27 E 4 5 3 26 E 4 5 000000 A1 002000 A1 750.743337 0.69	Manu
2020.0868 0 27 A1 2 6 3 26 A2 3 6 000000 A1 002000 A1 798.207290 0.37	Auto
2020.0868 0 27 A2 3 6 3 26 A1 4 6 000000 A1 002000 A1 798.207290 0.37	Auto
2020.0986 0 27 E 5 7 3 26 E 10 7 000000 A1 002000 A1 854.279294 0.09	Manu
2020.1141 0 27 E 6 8 3 26 E 13 8 000000 A1 002000 A1 918.948469 1.20	Manu
2020.1320 0 27 A1 3 9 3 26 A2 11 9 000000 A1 002000 A1 992.202263 0.13	Auto
2020.1320 0 27 A2 4 9 3 26 A1 13 9 000000 A1 002000 A1 992.202263 0.13	Auto
2022.8844 0 26 E 1 1 3 25 E 1 1 000000 A1 002000 A1 601.289176 0.42	Manu
2022.8844 0 26 A1 1 0 3 25 A2 1 0 000000 A1 002000 A1 596.969300 -0.49	Manu
2022.8878 0 26 E 2 2 3 25 E 2 2 000000 A1 002000 A1 614.247967 0.12	Manu
2022.8929 0 26 A1 2 3 3 25 A2 2 3 000000 A1 002000 A1 635.843161 0.59	Manu
2022.8929 0 26 A2 1 3 3 25 A1 1 3 000000 A1 002000 A1 635.843161 0.40	Manu
2022.8995 0 26 E 3 4 3 25 E 3 4 000000 A1 002000 A1 666.070571 0.30	Manu
2022.9086 0 26 E 4 5 3 25 E 4 5 000000 A1 002000 A1 704.924336 0.35	Manu
2022.9201 0 26 A1 3 6 3 25 A2 4 6 000000 A1 002000 A1 752.396921 0.32	Manu
2022.9201 0 26 A1 3 6 3 25 A2 4 6 000000 A1 002000 A1 752.396921 0.32	Manu
2022.9336 0 26 E 5 7 3 25 E 10 7 000000 A1 002000 A1 808.479113 -0.48	Manu
2022.9515 0 26 E 6 8 3 25 E 13 8 000000 A1 002000 A1 873.160029 0.33	Auto
2022.9729 0 26 A1 4 9 3 25 A2 13 9 000000 A1 002000 A1 946.427107 -0.40	Auto
2022.9729 0 26 A2 3 9 3 25 A1 11 9 000000 A1 002000 A1 946.427107 -0.40	Auto
2025.6707 0 25 E 1 1 3 24 E 1 1 000000 A1 002000 A1 557.137925 0.81	Manu
2025.6707 0 25 A2 1 0 3 24 A1 1 0 000000 A1 002000 A1 552.817291 -0.25	Manu
2025.6798 0 25 A2 2 3 3 24 A1 2 3 000000 A1 002000 A1 591.697973 0.08	Auto
2025.6798 0 25 A1 1 3 3 24 A2 1 3 000000 A1 002000 A1 591.697973 0.23	Auto
2025.6878 0 25 E 3 4 3 24 E 3 4 000000 A1 002000 A1 621.930685 0.29	Manu
2025.6979 0 25 E 4 5 3 24 E 4 5 000000 A1 002000 A1 660.791260 -0.05	Manu
2025.7115 0 25 A1 2 6 3 24 A2 3 6 000000 A1 002000 A1 708.272160 0.23	Auto
2025.7115 0 25 A2 3 6 3 24 A1 4 6 000000 A1 002000 A1 708.272160 0.23	Auto
2025.7275 0 25 E 5 7 3 24 E 10 7 000000 A1 002000 A1 764.364168 -0.25	Manu
2025.7482 0 25 E 6 8 3 24 E 13 8 000000 A1 002000 A1 829.056394 0.74	Manu
2025.7725 0 25 A1 3 9 3 24 A2 11 9 000000 A1 002000 A1 902.336271 -0.18	Manu
2025.7725 0 25 A1 3 9 3 24 A2 11 9 000000 A1 002000 A1 902.336271 -0.18	Manu
2028.4146 0 24 E 1 1 3 23 E 1 1 000000 A1 002000 A1 514.674546 0.68	Auto
2028.4146 0 24 A1 1 0 3 23 A2 1 0 000000 A1 002000 A1 510.353182 -0.52	Auto
2028.4180 0 24 E 2 2 3 23 E 2 2 000000 A1 002000 A1 527.637799 -0.77	Manu
2028.4256 0 24 A1 2 3 3 23 A2 2 3 000000 A1 002000 A1 549.240426 0.69	Auto
2028.4256 0 24 A2 1 3 3 23 A1 1 3 000000 A1 002000 A1 549.240426 0.57	Auto
2028.4331 0 24 E 3 4 3 23 E 3 4 000000 A1 002000 A1 579.478236 -0.76	Auto
2028.4461 0 24 E 4 5 3 23 E 4 5 000000 A1 002000 A1 618.345363 0.41	Manu
2028.4601 0 24 A1 3 6 3 23 A2 4 6 000000 A1 002000 A1 665.834262 -0.62	Auto
2028.4601 0 24 A2 2 6 3 23 A1 3 6 000000 A1 002000 A1 665.834262 -0.62	Auto
2028.4783 0 24 E 5 7 3 23 E 10 7 000000 A1 002000 A1 721.935712 -1.03	Auto
2028.5009 0 24 E 6 8 3 23 E 13 8 000000 A1 002000 A1 786.638818 -0.71	Auto
2028.5295 0 24 A1 4 9 3 23 A2 13 9 000000 A1 002000 A1 859.931006 -0.33	Manu
2028.5295 0 24 A1 4 9 3 23 A2 13 9 000000 A1 002000 A1 859.931006 -0.33	Manu
2028.6009 0 24 E 8 11 3 23 E 35 11 000000 A1 002000 A1 1032.223953 -0.07	Manu
2031.1171 0 23 E 1 1 3 22 E 1 1 000000 A1 002000 A1 473.900244 1.18	Auto
2031.1171 0 23 A2 1 0 3 22 A1 1 0 000000 A1 002000 A1 469.578180 -0.16	Auto
2031.1206 0 23 E 2 2 3 22 E 2 2 000000 A1 002000 A1 486.865598 -0.73	Manu
2031.1284 0 23 A2 2 3 3 22 A1 2 3 000000 A1 002000 A1 508.471725 0.12	Auto
2031.1284 0 23 A1 1 3 3 22 A2 1 3 000000 A1 002000 A1 508.471725 0.21	Auto
2031.1385 0 23 E 3 4 3 22 E 3 4 000000 A1 002000 A1 538.714433 0.36	Manu
2031.1514 0 23 E 4 5 3 22 E 4 5 000000 A1 002000 A1 577.587851 0.11	Manu
2031.1683 0 23 A1 2 6 3 22 A2 3 6 000000 A1 002000 A1 625.084432 0.30	Manu
2031.1683 0 23 A1 2 6 3 22 A2 3 6 000000 A1 002000 A1 625.084432 0.30	Manu
2031.1895 0 23 E 5 7 3 22 E 10 7 000000 A1 002000 A1 681.194951 0.83	Manu
2031.2139 0 23 E 6 8 3 22 E 13 8 000000 A1 002000 A1 745.908506 0.45	Manu
2031.2432 0 23 A1 3 9 3 22 A2 11 9 000000 A1 002000 A1 819.212517 -1.38	Auto
2031.2432 0 23 A2 4 9 3 22 A1 13 9 000000 A1 002000 A1 819.212517 -1.38	Auto
2031.2801 0 23 E 7 10 3 22 E 30 10 000000 A1 002000 A1 901.092728 -0.50	Manu
2031.3233 0 23 E 8 11 3 22 E 36 11 000000 A1 002000 A1 991.533206 -0.15	Manu
2033.7766 0 22 E 1 1 3 21 E 1 1 000000 A1 002000 A1 434.816180 0.85	Auto
2033.7766 0 22 A1 1 0 3 21 A2 1 0 000000 A1 002000 A1 430.493444 -0.62	Auto
2033.7809 0 22 E 2 2 3 21 E 2 2 000000 A1 002000 A1 447.783547 -0.80	Manu
2033.7894 0 22 A1 2 3 3 21 A2 2 3 000000 A1 002000 A1 469.393030 0.15	Auto
2033.7894 0 22 A2 1 3 3 21 A1 1 3 000000 A1 002000 A1 469.393030 0.08	Auto
2033.7995 0 22 E 3 4 3 21 E 3 4 000000 A1 002000 A1 499.640433 -0.65	Auto
2033.8155 0 22 E 4 5 3 21 E 4 5 000000 A1 002000 A1 538.519883 0.91	Auto
2033.8331 0 22 A1 3 6 3 21 A2 4 6 000000 A1 002000 A1 586.023829 0.17	Auto
2033.8331 0 22 A2 2 6 3 21 A1 3 6 000000 A1 002000 A1 586.023829 0.17	Auto
2033.8566 0 22 E 5 7 3 21 E 10 7 000000 A1 002000 A1 642.143041 1.00	Manu
2033.8826 0 22 E 6 8 3 21 E 13 8 000000 A1 002000 A1 706.866614 -0.20	Auto
2033.9170 0 22 A1 4 9 3 21 A2 13 9 000000 A1 002000 A1 780.181960 0.25	Manu
2033.9170 0 22 A1 4 9 3 21 A2 13 9 000000 A1 002000 A1 780.181960 0.25	Manu
2033.9557 0 22 E 7 10 3 21 E 30 10 000000 A1 002000 A1 862.074818 -0.50	Manu
2034.0032 0 22 E 8 11 3 21 E 36 11 000000 A1 002000 A1 952.529246 0.09	Manu
2036.3940 0 21 E 1 1 3 20 E 1 1 000000 A1 002000 A1 397.423462 0.72	Auto
2036.3940 0 21 A2 1 0 3 20 A1 1 0 000000 A1 002000 A1 393.100084 -0.88	Auto
2036.4000 0 21 E 2 2 3 20 E 2 2 000000 A1 002000 A1 410.392757 0.25	Auto
2036.4078 0 21 A2 2 3 3 20 A1 2 3 000000 A1 002000 A1 432.005451 -0.20	Auto
2036.4078 0 21 A1 1 3 3 20 A2 1 3 000000 A1 002000 A1 432.005451 -0.15	Auto
2036.4197 0 21 E 3 4 3 20 E 3 4 000000 A1 002000 A1 462.257346 -0.09	Auto
2036.4351 0 21 E 4 5 3 20 E 4 5 000000 A1 002000 A1 501.142568 -0.36	Auto
2036.4558 0 21 A1 2 6 3 20 A2 3 6 000000 A1 002000 A1 548.653561 0.44	Auto
2036.4558 0 21 A2 3 6 3 20 A1 4 6 000000 A1 002000 A1 548.653561 0.44	Auto
2036.4802 0 21 E 5 7 3 20 E 10 7 000000 A1 002000 A1 604.781092 0.24	Manu
2036.5096 0 21 E 6 8 3 20 E 13 8 000000 A1 002000 A1 669.514250 0.08	Manu
2036.5466 0 21 A1 3 9 3 20 A2 11 9 000000 A1 002000 A1 742.840443 0.44	Manu
2036.5466 0 21 A1 3 9 3 20 A2 11 9 000000 A1 002000 A1 742.840443 0.44	Manu
2036.5890 0 21 E 7 10 3 20 E 30 10 000000 A1 002000 A1 824.745402 0.06	Manu
2036.6406 0 21 E 8 11 3 20 E 36 11 000000 A1 002000 A1 915.213178 0.83	Manu
2036.6999 0 21 A1 4 12 3 20 A2 19 12 000000 A1 002000 A1 1014.226144 0.07	Manu
2036.6999 0 21 A2 5 12 3 20 A1 21 12 000000 A1 002000 A1 1014.226144 0.07	Manu
2038.9690 0 20 E 1 1 3 19 E 1 1 000000 A1 002000 A1 361.723153 0.64	Auto
2038.9690 0 20 A1 1 0 3 19 A2 1 0 000000 A1 002000 A1 357.399161 -1.08	Auto
2038.9753 0 20 E 2 2 3 19 E 2 2 000000 A1 002000 A1 374.694288 -0.02	Auto
2038.9841 0 20 A1 2 3 3 19 A2 2 3 000000 A1 002000 A1 396.310048 -0.06	Auto
2038.9841 0 20 A2 1 3 3 19 A1 1 3 000000 A1 002000 A1 396.310048 -0.10	Auto
2038.9970 0 20 E 3 4 3 19 E 3 4 000000 A1 002000 A1 426.566233 0.10	Auto
2039.0139 0 20 E 4 5 3 19 E 4 5 000000 A1 002000 A1 465.456966 0.14	Auto
2039.0362 0 20 A1 3 6 3 19 A2 4 6 000000 A1 002000 A1 512.974689 1.04	Auto
2039.0362 0 20 A2 2 6 3 19 A1 3 6 000000 A1 002000 A1 512.974689 1.04	Auto
2039.0604 0 20 E 5 7 3 19 E 10 7 000000 A1 002000 A1 569.110164 -1.19	Auto
2039.0933 0 20 E 6 8 3 19 E 13 8 000000 A1 002000 A1 633.852474 -0.12	Auto
2039.1328 0 20 A1 4 9 3 19 A2 13 9 000000 A1 002000 A1 707.189024 0.14	Manu
2039.1328 0 20 A1 4 9 3 19 A2 13 9 000000 A1 002000 A1 707.189024 0.14	Manu
2039.1794 0 20 E 7 10 3 19 E 30 10 000000 A1 002000 A1 789.105538 0.76	Manu
2039.2336 0 20 E 8 11 3 19 E 36 11 000000 A1 002000 A1 879.586061 0.37	Manu
2039.2976 0 20 A1 5 12 3 19 A2 21 12 000000 A1 002000 A1 978.612957 -0.16	Manu
2039.2976 0 20 A2 4 12 3 19 A1 19 12 000000 A1 002000 A1 978.612957 -0.16	Manu
2041.5014 0 19 A2 1 0 3 18 A1 1 0 000000 A1 002000 A1 323.391690 0.54	Auto
2041.5014 0 19 E 1 1 3 18 E 1 1 000000 A1 002000 A1 327.716266 -1.30	Auto
2041.5089 0 19 E 2 2 3 18 E 2 2 000000 A1 002000 A1 340.689155 0.60	Auto
2041.5177 0 19 A2 2 3 3 18 A1 2 3 000000 A1 002000 A1 362.307835 -0.07	Auto
2041.5177 0 19 A1 1 3 3 18 A2 1 3 000000 A1 002000 A1 362.307835 -0.05	Auto
2041.5315 0 19 E 3 4 3 18 E 3 4 000000 A1 002000 A1 392.568108 0.16	Auto
2041.5501 0 19 E 4 5 3 18 E 4 5 000000 A1 002000 A1 431.464091 0.77	Auto
2041.5727 0 19 A1 2 6 3 18 A2 3 6 000000 A1 002000 A1 478.988225 0.54	Auto
2041.5727 0 19 A2 3 6 3 18 A1 4 6 000000 A1 002000 A1 478.988225 0.54	Auto
2041.6007 0 19 E 5 7 3 18 E 10 7 000000 A1 002000 A1 535.131268 0.33	Manu
2041.6336 0 19 E 6 8 3 18 E 13 8 000000 A1 002000 A1 599.882299 -0.76	Auto
2041.6759 0 19 A1 3 9 3 18 A2 11 9 000000 A1 002000 A1 673.228716 -0.17	Manu
2041.6759 0 19 A1 3 9 3 18 A2 11 9 000000 A1 002000 A1 673.228716 -0.17	Manu
2041.7243 0 19 E 7 10 3 18 E 30 10 000000 A1 002000 A1 755.156239 -0.81	Manu
2041.7830 0 19 E 8 11 3 18 E 36 11 000000 A1 002000 A1 845.648905 -0.32	Manu
2041.8513 0 19 A1 4 12 3 18 A2 19 12 000000 A1 002000 A1 944.689072 -0.85	Manu
2041.8513 0 19 A2 5 12 3 18 A1 21 12 000000 A1 002000 A1 944.689072 -0.85	Manu
2043.9920 0 18 E 1 1 3 17 E 1 1 000000 A1 002000 A1 295.403766 1.34	Auto
2043.9920 0 18 A1 1 0 3 17 A2 1 0 000000 A1 002000 A1 291.078635 -0.61	Auto
2043.9989 0 18 E 2 2 3 17 E 2 2 000000 A1 002000 A1 308.378321 0.35	Auto
2044.0087 0 18 A1 2 3 3 17 A2 2 3 000000 A1 002000 A1 329.999778 0.12	Auto
2044.0087 0 18 A2 1 3 3 17 A1 1 3 000000 A1 002000 A1 329.999778 0.10	Auto
2044.0231 0 18 E 3 4 3 17 E 3 4 000000 A1 002000 A1 360.263934 0.13	Auto
2044.0426 0 18 E 4 5 3 17 E 4 5 000000 A1 002000 A1 399.164907 0.56	Auto
2044.0664 0 18 A1 3 6 3 17 A2 4 6 000000 A1 002000 A1 446.695134 0.16	Auto
2044.0664 0 18 A2 2 6 3 17 A1 3 6 000000 A1 002000 A1 446.695134 0.16	Auto
2044.0966 0 18 E 5 7 3 17 E 10 7 000000 A1 002000 A1 502.845368 0.47	Auto
2044.1328 0 18 E 6 8 3 17 E 13 8 000000 A1 002000 A1 567.604686 0.59	Manu
2044.1756 0 18 A1 4 9 3 17 A2 13 9 000000 A1 002000 A1 640.960480 -0.66	Manu
2044.1756 0 18 A1 4 9 3 17 A2 13 9 000000 A1 002000 A1 640.960480 -0.66	Manu
2044.2288 0 18 E 7 10 3 17 E 30 10 000000 A1 002000 A1 722.898465 0.57	Manu
2044.2893 0 18 E 8 11 3 17 E 36 11 000000 A1 002000 A1 813.402671 -0.58	Manu
2046.4384 0 17 A2 1 0 3 16 A1 1 0 000000 A1 002000 A1 260.460913 0.78	Auto
2046.4384 0 17 E 1 1 3 16 E 1 1 000000 A1 002000 A1 264.786571 -1.28	Auto
2046.4463 0 17 E 2 2 3 16 E 2 2 000000 A1 002000 A1 277.762705 0.36	Auto
2046.4566 0 17 A2 2 3 3 16 A1 2 3 000000 A1 002000 A1 299.386792 0.08	Auto
2046.4566 0 17 A1 1 3 3 16 A2 1 3 000000 A1 002000 A1 299.386792 0.09	Auto
2046.4717 0 17 E 3 4 3 16 E 3 4 000000 A1 002000 A1 329.654629 0.03	Auto
2046.4921 0 17 E 4 5 3 16 E 4 5 000000 A1 002000 A1 368.560331 0.34	Auto
2046.5181 0 17 A1 2 6 3 16 A2 3 6 000000 A1 002000 A1 416.096331 0.85	Auto
2046.5181 0 17 A2 3 6 3 16 A1 4 6 000000 A1 002000 A1 416.096331 0.85	Auto
2046.5498 0 17 E 5 7 3 16 E 10 7 000000 A1 002000 A1 472.253381 1.06	Auto
2046.5862 0 17 E 6 8 3 16 E 13 8 000000 A1 002000 A1 537.020551 -0.57	Auto
2046.6318 0 17 A1 3 9 3 16 A2 11 9 000000 A1 002000 A1 610.385232 -1.28	Auto
2046.6318 0 17 A2 4 9 3 16 A1 13 9 000000 A1 002000 A1 610.385232 -1.28	Auto
2046.6870 0 17 E 7 10 3 16 E 30 10 000000 A1 002000 A1 692.333130 -0.80	Auto
2046.7530 0 17 E 8 11 3 16 E 36 11 000000 A1 002000 A1 782.848272 0.25	Manu
2046.8293 0 17 A1 4 12 3 16 A2 19 12 000000 A1 002000 A1 881.913003 -0.27	Manu
2046.8293 0 17 A2 5 12 3 16 A1 21 12 000000 A1 002000 A1 881.913003 -0.27	Manu
2048.8424 0 16 A1 1 0 3 15 A2 1 0 000000 A1 002000 A1 231.539393 0.77	Auto
2048.8424 0 16 E 1 1 3 15 E 1 1 000000 A1 002000 A1 235.865548 -1.39	Auto
2048.8506 0 16 E 2 2 3 15 E 2 2 000000 A1 002000 A1 248.843174 0.25	Auto
2048.8615 0 16 A1 2 3 3 15 A2 2 3 000000 A1 002000 A1 270.469746 0.07	Auto
2048.8615 0 16 A2 1 3 3 15 A1 1 3 000000 A1 002000 A1 270.469746 0.06	Auto
2048.8763 0 16 E 3 4 3 15 E 3 4 000000 A1 002000 A1 300.741060 -1.00	Auto
2048.8986 0 16 E 4 5 3 15 E 4 5 000000 A1 002000 A1 339.651229 0.24	Auto
2048.9253 0 16 A1 3 6 3 15 A2 4 6 000000 A1 002000 A1 387.192683 0.23	Auto
2048.9253 0 16 A2 2 6 3 15 A1 3 6 000000 A1 002000 A1 387.192683 0.23	Auto
2048.9592 0 16 E 5 7 3 15 E 10 7 000000 A1 002000 A1 443.356172 1.14	Auto
2048.9990 0 16 E 6 8 3 15 E 13 8 000000 A1 002000 A1 508.130762 1.05	Auto
2049.0455 0 16 A1 4 9 3 15 A2 13 9 000000 A1 002000 A1 581.503837 -0.86	Auto
2049.0455 0 16 A2 3 9 3 15 A1 11 9 000000 A1 002000 A1 581.503837 -0.86	Auto
2049.1035 0 16 E 7 10 3 15 E 30 10 000000 A1 002000 A1 663.461102 -0.19	Manu
2049.1715 0 16 E 8 11 3 15 E 36 11 000000 A1 002000 A1 753.986575 -0.24	Manu
2049.2526 0 16 A1 5 12 3 15 A2 21 12 000000 A1 002000 A1 853.062596 0.35	Manu
2049.2526 0 16 A2 4 12 3 15 A1 19 12 000000 A1 002000 A1 853.062596 0.35	Manu
2051.2037 0 15 E 1 1 3 14 E 1 1 000000 A1 002000 A1 208.641519 1.13	Auto
2051.2037 0 15 A2 1 0 3 14 A1 1 0 000000 A1 002000 A1 204.314895 -1.12	Auto
2051.2125 0 15 E 2 2 3 14 E 2 2 000000 A1 002000 A1 221.620548 0.85	Auto
2051.2238 0 15 A1 1 3 3 14 A2 1 3 000000 A1 002000 A1 243.249460 0.58	Auto
2051.2238 0 15 A2 2 3 3 14 A1 2 3 000000 A1 002000 A1 243.249460 0.59	Auto
2051.2401 0 15 E 3 4 3 14 E 3 4 000000 A1 002000 A1 273.524048 0.33	Auto
2051.2611 0 15 E 4 5 3 14 E 4 5 000000 A1 002000 A1 312.438422 -0.60	Auto
2051.2900 0 15 A1 2 6 3 14 A2 3 6 000000 A1 002000 A1 359.985011 0.44	Auto
2051.2900 0 15 A2 3 6 3 14 A1 4 6 000000 A1 002000 A1 359.985011 0.44	Auto
2051.3233 0 15 E 5 7 3 14 E 10 7 000000 A1 002000 A1 416.154561 -0.64	Auto
2051.3660 0 15 E 6 8 3 14 E 13 8 000000 A1 002000 A1 480.936136 0.41	Manu
2051.4149 0 15 A1 3 9 3 14 A2 11 9 000000 A1 002000 A1 554.317115 -1.07	Auto
2051.4149 0 15 A2 4 9 3 14 A1 13 9 000000 A1 002000 A1 554.317115 -1.07	Auto
2051.4764 0 15 E 7 10 3 14 E 30 10 000000 A1 002000 A1 636.283196 0.64	Manu
2051.5475 0 15 E 8 11 3 14 E 36 11 000000 A1 002000 A1 726.818396 0.79	Manu
2053.5217 0 14 E 1 1 3 13 E 1 1 000000 A1 002000 A1 183.115253 1.38	Auto
2053.5217 0 14 A1 1 0 3 13 A2 1 0 000000 A1 002000 A1 178.788190 -0.95	Auto
2053.5295 0 14 E 2 2 3 13 E 2 2 000000 A1 002000 A1 196.095600 -0.24	Auto
2053.5418 0 14 A1 2 3 3 13 A2 2 3 000000 A1 002000 A1 217.726705 0.05	Auto
2053.5418 0 14 A2 1 3 3 13 A1 1 3 000000 A1 002000 A1 217.726705 0.05	Auto
2053.5591 0 14 E 3 4 3 13 E 3 4 000000 A1 002000 A1 248.004363 0.17	Auto
2053.5810 0 14 E 4 5 3 13 E 4 5 000000 A1 002000 A1 286.922681 -0.70	Auto
2053.6105 0 14 A1 3 6 3 13 A2 4 6 000000 A1 002000 A1 334.474085 -0.09	Auto
2053.6105 0 14 A2 2 6 3 13 A1 3 6 000000 A1 002000 A1 334.474085 -0.09	Auto
2053.6460 0 14 E 5 7 3 13 E 10 7 000000 A1 002000 A1 390.649320 -0.29	Auto
2053.6460 0 35 A1 2 6 3 35 A2 4 6 000000 A1 002000 A1 1225.205659 -1.13	Auto
2053.6460 0 35 A2 3 6 3 35 A1 3 6 000000 A1 002000 A1 1225.205659 -1.13	Auto
2053.6903 0 14 E 6 8 3 13 E 13 8 000000 A1 002000 A1 455.437443 0.75	Auto
2053.7414 0 14 A1 4 9 3 13 A2 13 9 000000 A1 002000 A1 528.825834 -0.37	Auto
2053.7414 0 14 A2 3 9 3 13 A1 11 9 000000 A1 002000 A1 528.825834 -0.37	Auto
2053.8040 0 14 E 7 10 3 13 E 30 10 000000 A1 002000 A1 610.800184 0.15	Manu
2053.8782 0 14 E 8 11 3 13 E 36 11 000000 A1 002000 A1 701.344504 0.69	Manu
2053.9635 0 14 A1 5 12 3 13 A2 21 12 000000 A1 002000 A1 800.441123 -1.21	Manu
2053.9635 0 14 A2 4 12 3 13 A1 19 12 000000 A1 002000 A1 800.441123 -1.21	Manu
2055.7961 0 13 E 1 1 3 12 E 1 1 000000 A1 002000 A1 159.287476 1.32	Auto
2055.7961 0 13 A2 1 0 3 12 A1 1 0 000000 A1 002000 A1 154.960003 -1.09	Auto
2055.8042 0 13 E 2 2 3 12 E 2 2 000000 A1 002000 A1 172.269052 -0.31	Auto
2055.8171 0 13 A1 1 3 3 12 A2 1 3 000000 A1 002000 A1 193.902206 0.18	Auto
2055.8171 0 13 A2 2 3 3 12 A1 2 3 000000 A1 002000 A1 193.902206 0.18	Auto
2055.8347 0 13 E 3 4 3 12 E 3 4 000000 A1 002000 A1 224.182729 0.02	Auto
2055.8585 0 13 E 4 5 3 12 E 4 5 000000 A1 002000 A1 263.104728 0.29	Auto
2055.8880 0 13 A1 2 6 3 12 A2 3 6 000000 A1 002000 A1 310.660628 -0.07	Auto
2055.8880 0 13 A2 3 6 3 12 A1 4 6 000000 A1 002000 A1 310.660628 -0.07	Auto
2055.9263 0 13 E 5 7 3 12 E 10 7 000000 A1 002000 A1 366.841169 1.33	Auto
2055.9706 0 13 E 6 8 3 12 E 13 8 000000 A1 002000 A1 431.635407 0.89	Auto
2056.0239 0 13 A1 3 9 3 12 A2 11 9 000000 A1 002000 A1 505.030716 0.25	Auto
2056.0239 0 13 A2 4 9 3 12 A1 13 9 000000 A1 002000 A1 505.030716 0.25	Auto
2056.0870 0 13 E 7 10 3 12 E 30 10 000000 A1 002000 A1 587.012785 -0.80	Auto
2058.0271 0 12 E 1 1 3 11 E 1 1 000000 A1 002000 A1 137.158862 1.27	Auto
2058.0271 0 12 A1 1 0 3 11 A2 1 0 000000 A1 002000 A1 132.831008 -1.22	Auto
2058.0359 0 12 E 2 2 3 11 E 2 2 000000 A1 002000 A1 150.141579 0.03	Auto
2058.0485 0 12 A1 2 3 3 11 A2 2 3 000000 A1 002000 A1 171.776635 -0.12	Auto
2058.0485 0 12 A2 1 3 3 11 A1 1 3 000000 A1 002000 A1 171.776635 -0.12	Auto
2058.0667 0 12 E 3 4 3 11 E 3 4 000000 A1 002000 A1 202.059820 -0.20	Auto
2058.0908 0 12 E 4 5 3 11 E 4 5 000000 A1 002000 A1 240.985239 -0.32	Auto
2058.1216 0 12 A1 3 6 3 11 A2 4 6 000000 A1 002000 A1 288.545314 -0.26	Auto
2058.1216 0 12 A2 2 6 3 11 A1 3 6 000000 A1 002000 A1 288.545314 -0.26	Auto
2058.1596 0 12 E 5 7 3 11 E 10 7 000000 A1 002000 A1 344.730783 -0.25	Auto
2058.2060 0 12 E 6 8 3 11 E 13 8 000000 A1 002000 A1 409.530701 0.06	Manu
2058.2614 0 12 A1 4 9 3 11 A2 13 9 000000 A1 002000 A1 482.932436 -0.03	Manu
2058.2614 0 12 A1 4 9 3 11 A2 13 9 000000 A1 002000 A1 482.932436 -0.03	Manu
2058.3273 0 12 E 7 10 3 11 E 30 10 000000 A1 002000 A1 564.921674 -0.22	Manu
2060.2152 0 11 E 1 1 3 10 E 1 1 000000 A1 002000 A1 116.730038 -0.73	Auto
2060.2236 0 11 E 2 2 3 10 E 2 2 000000 A1 002000 A1 129.713810 -0.07	Auto
2060.2368 0 11 A1 1 3 3 10 A2 1 3 000000 A1 002000 A1 151.350622 0.04	Auto
2060.2368 0 11 A2 2 3 3 10 A1 2 3 000000 A1 002000 A1 151.350622 0.04	Auto
2060.2553 0 11 E 3 4 3 10 E 3 4 000000 A1 002000 A1 181.636264 -0.20	Auto
2060.2804 0 11 E 4 5 3 10 E 4 5 000000 A1 002000 A1 220.564840 0.05	Auto
2060.3125 0 11 A1 2 6 3 10 A2 3 6 000000 A1 002000 A1 268.128770 0.62	Auto
2060.3125 0 11 A2 3 6 3 10 A1 4 6 000000 A1 002000 A1 268.128770 0.62	Auto
2060.3517 0 11 E 5 7 3 10 E 10 7 000000 A1 002000 A1 324.318790 0.86	Auto
2060.3978 0 11 E 6 8 3 10 E 13 8 000000 A1 002000 A1 389.123950 -0.33	Auto
2060.4550 0 11 A1 3 9 3 10 A2 11 9 000000 A1 002000 A1 462.531618 -0.04	Auto
2060.4550 0 11 A2 4 9 3 10 A1 13 9 000000 A1 002000 A1 462.531618 -0.04	Auto
2060.5232 0 11 E 7 10 3 10 E 30 10 000000 A1 002000 A1 544.527476 0.33	Manu
2062.3589 0 10 E 1 1 3 9 E 1 1 000000 A1 002000 A1 98.001583 1.56	Auto
2062.3589 0 10 A1 1 0 3 9 A2 1 0 000000 A1 002000 A1 93.673056 -1.04	Auto
2062.3680 0 10 E 2 2 3 9 E 2 2 000000 A1 002000 A1 110.986321 0.15	Auto
2062.3812 0 10 A1 2 3 3 9 A2 2 3 000000 A1 002000 A1 132.624744 -0.02	Auto
2062.3812 0 10 A2 1 3 3 9 A1 1 3 000000 A1 002000 A1 132.624744 -0.02	Auto
2062.4007 0 10 E 3 4 3 9 E 3 4 000000 A1 002000 A1 162.912639 0.32	Auto
2062.4271 0 10 E 4 5 3 9 E 4 5 000000 A1 002000 A1 201.844109 1.33	Auto
2062.4588 0 10 A1 3 6 3 9 A2 4 6 000000 A1 002000 A1 249.411573 0.81	Auto
2062.4588 0 10 A2 2 6 3 9 A1 3 6 000000 A1 002000 A1 249.411573 0.81	Auto
2062.4964 0 10 E 5 7 3 9 E 10 7 000000 A1 002000 A1 305.605765 -1.41	Auto
2062.5466 0 10 E 6 8 3 9 E 13 8 000000 A1 002000 A1 370.415733 0.41	Auto
2062.6042 0 10 A1 4 9 3 9 A2 13 9 000000 A1 002000 A1 443.828840 -0.14	Manu
2062.6042 0 10 A1 4 9 3 9 A2 13 9 000000 A1 002000 A1 443.828840 -0.14	Manu
2064.4588 0 9 A2 1 0 3 8 A1 1 0 000000 A1 002000 A1 76.645207 1.20	Auto
2064.4588 0 9 E 1 1 3 8 E 1 1 000000 A1 002000 A1 80.974027 -1.45	Auto
2064.4685 0 9 E 2 2 3 8 E 2 2 000000 A1 002000 A1 93.959644 0.19	Auto
2064.4820 0 9 A1 1 3 3 8 A2 1 3 000000 A1 002000 A1 115.599531 0.08	Auto
2064.4820 0 9 A2 2 3 3 8 A1 2 3 000000 A1 002000 A1 115.599531 0.08	Auto
2064.5018 0 9 E 3 4 3 8 E 3 4 000000 A1 002000 A1 145.889475 0.37	Auto
2064.5282 0 9 E 4 5 3 8 E 4 5 000000 A1 002000 A1 184.823577 0.91	Auto
2064.5602 0 9 A1 2 6 3 8 A2 3 6 000000 A1 002000 A1 232.394255 0.09	Auto
2064.5602 0 9 A2 3 6 3 8 A1 4 6 000000 A1 002000 A1 232.394255 0.09	Auto
2064.6008 0 9 E 5 7 3 8 E 10 7 000000 A1 002000 A1 288.592239 0.12	Manu
2064.6506 0 9 E 6 8 3 8 E 13 8 000000 A1 002000 A1 353.406578 0.62	Auto
2064.7073 0 27 E 4 5 3 27 E 4 5 000000 A1 002000 A1 750.743337 1.25	Manu
2064.7073 0 27 A1 3 9 3 27 A2 13 9 000000 A1 002000 A1 992.202263 1.25	Manu
2064.7073 0 27 A1 3 9 3 27 A2 13 9 000000 A1 002000 A1 992.202263 0.56	Manu
2064.7073 0 27 E 3 4 3 27 E 3 4 000000 A1 002000 A1 711.896641 0.56	Manu
2064.7073 0 27 A1 2 6 3 27 A2 4 6 000000 A1 002000 A1 798.207290 -1.02	Manu
2064.7073 0 27 A1 2 6 3 27 A2 4 6 000000 A1 002000 A1 798.207290 0.16	Manu
2065.8951 0 26 E 3 4 3 26 E 3 4 000000 A1 002000 A1 666.070571 0.00	Manu
2065.8951 0 26 A2 1 3 3 26 A1 2 3 000000 A1 002000 A1 635.843161 0.25	Manu
2065.8951 0 26 E 1 1 3 26 E 1 1 000000 A1 002000 A1 601.289176 -1.69	Manu
2065.8951 0 26 E 2 2 3 26 E 2 2 000000 A1 002000 A1 614.247967 -1.69	Manu
2065.8951 0 26 A1 2 3 3 26 A2 1 3 000000 A1 002000 A1 635.843161 0.12	Manu
2065.8951 0 26 E 4 5 3 26 E 4 5 000000 A1 002000 A1 704.924336 0.15	Manu
2065.8951 0 26 A1 3 6 3 26 A2 3 6 000000 A1 002000 A1 752.396921 -0.06	Manu
2065.8951 0 26 A1 3 6 3 26 A2 3 6 000000 A1 002000 A1 752.396921 -0.60	Manu
2065.8976 0 26 E 5 7 3 26 E 10 7 000000 A1 002000 A1 808.479113 -1.08	Manu
2065.8976 0 26 E 5 7 3 26 E 10 7 000000 A1 002000 A1 808.479113 -1.08	Manu
2066.5150 0 8 A1 1 0 3 7 A2 1 0 000000 A1 002000 A1 61.318769 0.92	Auto
2066.5247 0 8 E 2 2 3 7 E 2 2 000000 A1 002000 A1 78.634261 -0.24	Auto
2066.5389 0 8 A1 2 3 3 7 A2 2 3 000000 A1 002000 A1 100.275466 0.13	Auto
2066.5389 0 8 A2 1 3 3 7 A1 1 3 000000 A1 002000 A1 100.275466 0.13	Auto
2066.5593 0 8 E 3 4 3 7 E 3 4 000000 A1 002000 A1 130.567253 0.73	Auto
2066.5856 0 8 E 4 5 3 7 E 4 5 000000 A1 002000 A1 169.503725 0.78	Auto
2066.6183 0 8 A1 3 6 3 7 A2 4 6 000000 A1 002000 A1 217.077295 0.16	Auto
2066.6183 0 8 A2 2 6 3 7 A1 3 6 000000 A1 002000 A1 217.077295 0.16	Auto
2066.6594 0 8 E 5 7 3 7 E 10 7 000000 A1 002000 A1 273.278694 0.06	Auto
2068.1483 0 24 A1 3 6 3 24 A2 3 6 000000 A1 002000 A1 665.834262 -0.85	Manu
2068.1483 0 24 A1 3 6 3 24 A2 3 6 000000 A1 002000 A1 665.834262 -0.85	Manu
2068.5285 0 7 E 1 1 3 6 E 1 1 000000 A1 002000 A1 52.023494 1.80	Auto
2068.5285 0 7 A2 1 0 3 6 A1 1 0 000000 A1 002000 A1 47.694176 -0.92	Auto
2068.5376 0 7 E 2 2 3 6 E 2 2 000000 A1 002000 A1 65.010605 -0.08	Auto
2068.5521 0 7 A1 1 3 3 6 A2 1 3 000000 A1 002000 A1 86.652982 0.43	Auto
2068.5521 0 7 A2 2 3 3 6 A1 2 3 000000 A1 002000 A1 86.652982 0.43	Auto
2068.5722 0 7 E 3 4 3 6 E 3 4 000000 A1 002000 A1 116.946409 0.49	Auto
2068.5976 0 7 E 4 5 3 6 E 4 5 000000 A1 002000 A1 155.884986 -0.66	Auto
2068.6309 0 7 A1 2 6 3 6 A2 3 6 000000 A1 002000 A1 203.461128 -1.08	Auto
2068.6309 0 7 A2 3 6 3 6 A1 4 6 000000 A1 002000 A1 203.461128 -1.08	Auto
2069.2100 0 23 A1 2 6 3 23 A2 4 6 000000 A1 002000 A1 625.084432 -0.55	Auto
2069.2100 0 23 A2 3 6 3 23 A1 3 6 000000 A1 002000 A1 625.084432 -0.55	Auto
2069.2493 0 23 A1 3 9 3 23 A2 13 9 000000 A1 002000 A1 819.212517 0.97	Manu
2069.2493 0 23 A1 3 9 3 23 A2 13 9 000000 A1 002000 A1 819.212517 0.97	Manu
2070.2298 0 22 A1 3 6 3 22 A2 3 6 000000 A1 002000 A1 586.023829 1.20	Manu
2070.2298 0 22 A1 3 6 3 22 A2 3 6 000000 A1 002000 A1 586.023829 1.20	Manu
2070.2739 0 22 A1 4 9 3 22 A2 11 9 000000 A1 002000 A1 780.181960 -1.23	Manu
2070.2739 0 22 A1 4 9 3 22 A2 11 9 000000 A1 002000 A1 780.181960 -1.23	Manu
2070.4962 0 6 A1 1 0 3 5 A2 1 0 000000 A1 002000 A1 35.771813 0.83	Manu
2070.4986 0 6 E 1 1 3 5 E 1 1 000000 A1 002000 A1 40.101336 0.47	Manu
2070.5063 0 6 E 2 2 3 5 E 2 2 000000 A1 002000 A1 53.089063 -0.15	Auto
2070.5204 0 6 A1 2 3 3 5 A2 2 3 000000 A1 002000 A1 74.732465 -0.15	Auto
2070.5204 0 6 A2 1 3 3 5 A1 1 3 000000 A1 002000 A1 74.732465 -0.15	Auto
2070.5402 0 6 E 3 4 3 5 E 3 4 000000 A1 002000 A1 105.027327 -0.55	Auto
2070.5681 0 6 E 4 5 3 5 E 4 5 000000 A1 002000 A1 143.967747 0.54	Auto
2071.2032 0 21 A1 2 6 3 21 A2 4 6 000000 A1 002000 A1 548.653561 0.00	Manu
2071.2032 0 21 A1 2 6 3 21 A2 4 6 000000 A1 002000 A1 548.653561 0.00	Manu
2071.2175 0 21 E 5 7 3 21 E 10 7 000000 A1 002000 A1 604.781092 -0.04	Manu
2071.2359 0 21 E 6 8 3 21 E 13 8 000000 A1 002000 A1 669.514250 0.73	Manu
2071.2577 0 21 A1 3 9 3 21 A2 13 9 000000 A1 002000 A1 742.840443 -0.56	Auto
2071.2577 0 21 A2 4 9 3 21 A1 11 9 000000 A1 002000 A1 742.840443 -0.56	Auto
2071.2851 0 21 E 7 10 3 21 E 30 10 000000 A1 002000 A1 824.745402 -0.52	Manu
2071.3192 0 21 E 8 11 3 21 E 36 11 000000 A1 002000 A1 915.213178 0.02	Manu
2072.1032 0 20 A1 2 3 3 20 A2 1 3 000000 A1 002000 A1 396.310048 -0.21	Manu
2072.1032 0 20 A2 1 3 3 20 A1 2 3 000000 A1 002000 A1 396.310048 -0.15	Manu
2072.1213 0 20 E 4 5 3 20 E 4 5 000000 A1 002000 A1 465.456966 0.23	Manu
2072.1344 0 20 A1 3 6 3 20 A2 3 6 000000 A1 002000 A1 512.974689 0.16	Manu
2072.1344 0 20 A1 3 6 3 20 A2 3 6 000000 A1 002000 A1 512.974689 0.16	Manu
2072.1526 0 20 E 5 7 3 20 E 10 7 000000 A1 002000 A1 569.110164 1.71	Auto
2072.1727 0 20 E 6 8 3 20 E 13 8 000000 A1 002000 A1 633.852474 1.40	Auto
2072.1968 0 20 A1 4 9 3 20 A2 11 9 000000 A1 002000 A1 707.189024 -0.77	Manu
2072.1968 0 20 A1 4 9 3 20 A2 11 9 000000 A1 002000 A1 707.189024 -0.77	Manu
2072.2293 0 20 E 7 10 3 20 E 30 10 000000 A1 002000 A1 789.105538 0.49	Manu
2072.3120 0 20 A1 5 12 3 20 A2 19 12 000000 A1 002000 A1 978.612957 -1.01	Auto
2072.3120 0 20 A2 4 12 3 20 A1 21 12 000000 A1 002000 A1 978.612957 -1.01	Auto
2072.4209 0 5 A2 1 0 3 4 A1 1 0 000000 A1 002000 A1 25.552018 0.87	Manu
2072.4234 0 5 E 1 1 3 4 E 1 1 000000 A1 002000 A1 29.881717 0.60	Manu
2072.4313 0 5 E 2 2 3 4 E 2 2 000000 A1 002000 A1 42.869972 0.13	Auto
2072.4451 0 5 A1 1 3 3 4 A2 1 3 000000 A1 002000 A1 64.514253 -0.23	Auto
2072.4451 0 5 A2 2 3 3 4 A1 2 3 000000 A1 002000 A1 64.514253 -0.23	Auto
2072.4665 0 5 E 3 4 3 4 E 3 4 000000 A1 002000 A1 94.810344 0.84	Auto
2072.9868 0 19 A1 1 3 3 19 A2 2 3 000000 A1 002000 A1 362.307835 0.41	Manu
2072.9868 0 19 A2 2 3 3 19 A1 1 3 000000 A1 002000 A1 362.307835 0.37	Manu
2072.9941 0 19 E 3 4 3 19 E 3 4 000000 A1 002000 A1 392.568108 -0.92	Auto
2073.0072 0 19 E 4 5 3 19 E 4 5 000000 A1 002000 A1 431.464091 0.57	Manu
2073.0214 0 19 A1 2 6 3 19 A2 4 6 000000 A1 002000 A1 478.988225 -0.21	Manu
2073.0214 0 19 A1 2 6 3 19 A2 4 6 000000 A1 002000 A1 478.988225 -0.21	Manu
2073.0410 0 19 E 5 7 3 19 E 10 7 000000 A1 002000 A1 535.131268 0.51	Manu
2073.0644 0 20 E 13 19 3 20 E 71 19 000000 A1 002000 A1 1909.265687 0.80	Manu
2073.0644 0 19 E 6 8 3 19 E 13 8 000000 A1 002000 A1 599.882299 1.34	Manu
2073.0933 0 19 A1 3 9 3 19 A2 13 9 000000 A1 002000 A1 673.228716 0.33	Manu
2073.0933 0 19 A1 3 9 3 19 A2 13 9 000000 A1 002000 A1 673.228716 0.33	Manu
2073.1281 0 19 E 7 10 3 19 E 30 10 000000 A1 002000 A1 755.156239 0.16	Manu
2073.1705 0 19 E 8 11 3 19 E 36 11 000000 A1 002000 A1 845.648905 0.11	Manu
2073.2218 0 19 A1 4 12 3 19 A2 21 12 000000 A1 002000 A1 944.689072 0.15	Manu
2073.2218 0 19 A1 4 12 3 19 A2 21 12 000000 A1 002000 A1 944.689072 0.15	Manu
2073.8262 0 18 A2 1 3 3 18 A1 2 3 000000 A1 002000 A1 329.999778 0.36	Auto
2073.8262 0 18 A1 2 3 3 18 A2 1 3 000000 A1 002000 A1 329.999778 0.39	Auto
2073.8350 0 18 E 3 4 3 18 E 3 4 000000 A1 002000 A1 360.263934 -0.50	Auto
2073.8480 0 18 E 4 5 3 18 E 4 5 000000 A1 002000 A1 399.164907 -0.50	Manu
2073.8480 0 19 A1 6 18 3 19 A2 34 18 000000 A1 002000 A1 1717.227955 -1.09	Manu
2073.8480 0 19 A1 6 18 3 19 A2 34 18 000000 A1 002000 A1 1717.227955 -1.09	Manu
2073.8657 0 18 A1 3 6 3 18 A2 3 6 000000 A1 002000 A1 446.695134 0.45	Auto
2073.8657 0 18 A2 2 6 3 18 A1 4 6 000000 A1 002000 A1 446.695134 0.45	Auto
2073.8867 0 18 E 5 7 3 18 E 10 7 000000 A1 002000 A1 502.845368 0.43	Manu
2073.9111 0 18 E 6 8 3 18 E 13 8 000000 A1 002000 A1 567.604686 -0.88	Manu
2073.9445 0 18 A1 4 9 3 18 A2 11 9 000000 A1 002000 A1 640.960480 0.18	Auto
2073.9445 0 18 A2 3 9 3 18 A1 13 9 000000 A1 002000 A1 640.960480 0.18	Auto
2073.9830 0 18 E 7 10 3 18 E 30 10 000000 A1 002000 A1 722.898465 0.11	Manu
2074.0293 0 18 E 8 11 3 18 E 36 11 000000 A1 002000 A1 813.402671 -0.25	Manu
2074.0864 0 18 A1 5 12 3 18 A2 19 12 000000 A1 002000 A1 912.455450 0.62	Manu
2074.0864 0 18 A1 5 12 3 18 A2 19 12 000000 A1 002000 A1 912.455450 0.62	Manu
2074.3014 0 4 A1 1 0 3 3 A2 1 0 000000 A1 002000 A1 17.035080 0.81	Manu
2074.3040 0 4 E 1 1 3 3 E 1 1 000000 A1 002000 A1 21.364926 0.64	Manu
2074.3117 0 4 E 2 2 3 3 E 2 2 000000 A1 002000 A1 34.353621 -0.04	Auto
2074.3259 0 4 A1 2 3 3 3 A2 2 3 000000 A1 002000 A1 55.998634 -0.05	Auto
2074.3259 0 4 A2 1 3 3 3 A1 1 3 000000 A1 002000 A1 55.998634 -0.05	Auto
2074.6206 0 17 A2 2 3 3 17 A1 1 3 000000 A1 002000 A1 299.386792 -0.95	Auto
2074.6206 0 17 A1 1 3 3 17 A2 2 3 000000 A1 002000 A1 299.386792 -0.97	Auto
2074.6316 0 39 E 8 11 3 38 E 39 10 000000 A1 001001 E 1844.099492 -0.67	Auto
2074.6316 0 17 E 3 4 3 17 E 3 4 000000 A1 002000 A1 329.654629 -1.15	Auto
2074.6464 0 17 E 4 5 3 17 E 4 5 000000 A1 002000 A1 368.560331 -0.21	Manu
2074.6658 0 17 A1 2 6 3 17 A2 4 6 000000 A1 002000 A1 416.096331 0.76	Auto
2074.6658 0 17 A2 3 6 3 17 A1 3 6 000000 A1 002000 A1 416.096331 0.76	Auto
2074.6883 0 17 E 5 7 3 17 E 10 7 000000 A1 002000 A1 472.253381 0.18	Manu
2074.7161 0 17 E 6 8 3 17 E 13 8 000000 A1 002000 A1 537.020551 -0.23	Manu
2074.7509 0 17 A1 3 9 3 17 A2 13 9 000000 A1 002000 A1 610.385232 -0.61	Auto
2074.7509 0 17 A2 4 9 3 17 A1 11 9 000000 A1 002000 A1 610.385232 -0.61	Auto
2074.7945 0 17 E 7 10 3 17 E 30 10 000000 A1 002000 A1 692.333130 0.93	Auto
2074.8447 0 17 E 8 11 3 17 E 36 11 000000 A1 002000 A1 782.848272 0.41	Auto
2074.9062 0 17 A1 4 12 3 17 A2 21 12 000000 A1 002000 A1 881.913003 0.93	Auto
2074.9062 0 17 A2 5 12 3 17 A1 19 12 000000 A1 002000 A1 881.913003 0.93	Auto
2075.3736 0 16 A2 1 3 3 16 A1 2 3 000000 A1 002000 A1 270.469746 0.03	Auto
2075.3736 0 16 A1 2 3 3 16 A2 1 3 000000 A1 002000 A1 270.469746 0.05	Auto
2075.3847 0 16 E 3 4 3 16 E 3 4 000000 A1 002000 A1 300.741060 -0.53	Manu
2075.4003 0 16 E 4 5 3 16 E 4 5 000000 A1 002000 A1 339.651229 -0.55	Auto
2075.4216 0 35 E 9 13 3 34 E 47 12 000000 A1 001001 E 1796.787450 0.70	Auto
2075.4216 0 16 A1 3 6 3 16 A2 3 6 000000 A1 002000 A1 387.192683 0.70	Auto
2075.4216 0 16 A2 2 6 3 16 A1 4 6 000000 A1 002000 A1 387.192683 2.54	Auto
2075.4455 0 16 E 5 7 3 16 E 10 7 000000 A1 002000 A1 443.356172 -0.44	Auto
2075.4769 0 16 E 6 8 3 16 E 13 8 000000 A1 002000 A1 508.130762 0.33	Manu
2075.5146 0 16 A1 4 9 3 16 A2 11 9 000000 A1 002000 A1 581.503837 0.12	Manu
2075.5146 0 16 A1 4 9 3 16 A2 11 9 000000 A1 002000 A1 581.503837 0.12	Manu
2075.5596 0 16 E 7 10 3 16 E 30 10 000000 A1 002000 A1 663.461102 -0.23	Manu
2075.6137 0 16 E 8 11 3 16 E 36 11 000000 A1 002000 A1 753.986575 -0.74	Manu
2075.6790 0 16 A1 5 12 3 16 A2 19 12 000000 A1 002000 A1 853.062596 -0.97	Auto
2075.6790 0 16 A2 4 12 3 16 A1 21 12 000000 A1 002000 A1 853.062596 -0.97	Auto
2076.0817 0 15 A1 1 3 3 15 A2 2 3 000000 A1 002000 A1 243.249460 -0.00	Manu
2076.0817 0 15 A2 2 3 3 15 A1 1 3 000000 A1 002000 A1 243.249460 -0.01	Manu
2076.0948 0 15 E 3 4 3 15 E 3 4 000000 A1 002000 A1 273.524048 0.48	Manu
2076.1115 0 44 E 6 8 3 43 E 25 7 000000 A1 001001 E 1953.678158 0.33	Manu
2076.1115 0 15 E 4 5 3 15 E 4 5 000000 A1 002000 A1 312.438422 -0.05	Manu
2076.1335 0 15 A1 2 6 3 15 A2 4 6 000000 A1 002000 A1 359.985011 0.76	Manu
2076.1335 0 15 A2 3 6 3 15 A1 3 6 000000 A1 002000 A1 359.985011 0.76	Manu
2076.1391 0 3 E 1 1 3 2 E 1 1 000000 A1 002000 A1 14.551204 -0.65	Auto
2076.1476 0 3 E 2 2 3 2 E 2 2 000000 A1 002000 A1 27.540250 -0.54	Auto
2076.1580 0 15 E 5 7 3 15 E 10 7 000000 A1 002000 A1 416.154561 -1.66	Auto
2076.1925 0 15 E 6 8 3 15 E 13 8 000000 A1 002000 A1 480.936136 -0.07	Auto
2076.2327 0 15 A1 3 9 3 15 A2 13 9 000000 A1 002000 A1 554.317115 -0.38	Auto
2076.2327 0 15 A2 4 9 3 15 A1 11 9 000000 A1 002000 A1 554.317115 -0.38	Auto
2076.2820 0 15 E 7 10 3 15 E 30 10 000000 A1 002000 A1 636.283196 0.39	Auto
2076.3413 0 15 E 8 11 3 15 E 36 11 000000 A1 002000 A1 726.818396 1.38	Auto
2076.4103 0 15 A1 4 12 3 15 A2 21 12 000000 A1 002000 A1 825.905047 0.50	Auto
2076.4103 0 15 A2 5 12 3 15 A1 19 12 000000 A1 002000 A1 825.905047 0.50	Auto
2076.4918 0 15 E 9 13 3 15 E 45 13 000000 A1 002000 A1 933.523799 -1.66	Manu
2076.7462 0 14 A2 1 3 3 14 A1 2 3 000000 A1 002000 A1 217.726705 0.23	Auto
2076.7462 0 14 A1 2 3 3 14 A2 1 3 000000 A1 002000 A1 217.726705 0.23	Auto
2076.7599 0 14 E 3 4 3 14 E 3 4 000000 A1 002000 A1 248.004363 0.44	Manu
2076.7779 0 14 E 4 5 3 14 E 4 5 000000 A1 002000 A1 286.922681 0.44	Auto
2076.8011 0 14 A1 3 6 3 14 A2 3 6 000000 A1 002000 A1 334.474085 0.62	Auto
2076.8011 0 14 A2 2 6 3 14 A1 4 6 000000 A1 002000 A1 334.474085 0.62	Auto
2076.8303 0 14 E 5 7 3 14 E 10 7 000000 A1 002000 A1 390.649320 1.11	Auto
2076.8651 0 14 E 6 8 3 14 E 13 8 000000 A1 002000 A1 455.437443 0.82	Auto
2076.9070 0 14 A1 4 9 3 14 A2 11 9 000000 A1 002000 A1 528.825834 -0.25	Manu
2076.9070 0 14 A1 4 9 3 14 A2 11 9 000000 A1 002000 A1 528.825834 -0.25	Manu
2076.9596 0 14 E 7 10 3 14 E 30 10 000000 A1 002000 A1 610.800184 0.82	Auto
2077.0201 0 14 E 8 11 3 14 E 36 11 000000 A1 002000 A1 701.344504 -0.50	Manu
2077.0934 0 14 A1 5 12 3 14 A2 19 12 000000 A1 002000 A1 800.441123 -1.20	Manu
2077.0934 0 14 A1 5 12 3 14 A2 19 12 000000 A1 002000 A1 800.441123 -1.20	Manu
2077.1829 0 14 E 9 13 3 14 E 45 13 000000 A1 002000 A1 908.070685 -0.21	Manu
2077.3545 0 13 E 2 2 3 13 E 2 2 000000 A1 002000 A1 172.269052 -1.79	Auto
2077.3663 0 13 A1 1 3 3 13 A2 2 3 000000 A1 002000 A1 193.902206 0.05	Manu
2077.3663 0 13 A1 1 3 3 13 A2 2 3 000000 A1 002000 A1 193.902206 0.05	Manu
2077.3806 0 13 E 3 4 3 13 E 3 4 000000 A1 002000 A1 224.182729 0.03	Manu
2077.3987 0 13 E 4 5 3 13 E 4 5 000000 A1 002000 A1 263.104728 -0.95	Auto
2077.4248 0 13 A1 2 6 3 13 A2 4 6 000000 A1 002000 A1 310.660628 0.74	Auto
2077.4248 0 13 A2 3 6 3 13 A1 3 6 000000 A1 002000 A1 310.660628 0.74	Auto
2077.4533 0 13 E 5 7 3 13 E 10 7 000000 A1 002000 A1 366.841169 -1.14	Auto
2077.4907 0 13 E 6 8 3 13 E 13 8 000000 A1 002000 A1 431.635407 -0.87	Auto
2077.5381 0 13 A1 3 9 3 13 A2 13 9 000000 A1 002000 A1 505.030716 1.20	Auto
2077.5381 0 13 A2 4 9 3 13 A1 11 9 000000 A1 002000 A1 505.030716 1.20	Auto
2077.5908 0 13 E 7 10 3 13 E 30 10 000000 A1 002000 A1 587.012785 -0.43	Auto
2077.6545 0 13 E 8 11 3 13 E 36 11 000000 A1 002000 A1 677.565621 -1.88	Auto
2077.7346 0 13 A1 4 12 3 13 A2 21 12 000000 A1 002000 A1 776.671545 0.31	Auto
2077.7346 0 13 A2 5 12 3 13 A1 19 12 000000 A1 002000 A1 776.671545 0.31	Auto
2077.8281 0 13 E 9 13 3 13 E 45 13 000000 A1 002000 A1 884.311197 0.71	Auto
2077.9311 0 12 E 2 2 3 12 E 2 2 000000 A1 002000 A1 150.141579 1.92	Auto
2077.9311 0 2 E 1 1 3 1 E 1 1 000000 A1 002000 A1 9.440744 -0.83	Auto
2077.9311 0 2 A1 1 0 3 1 A2 1 0 000000 A1 002000 A1 5.110693 -0.89	Auto
2077.9433 0 12 A1 2 3 3 12 A2 1 3 000000 A1 002000 A1 171.776635 0.81	Auto
2077.9433 0 12 A2 1 3 3 12 A1 2 3 000000 A1 002000 A1 171.776635 0.81	Auto
2077.9571 0 12 E 3 4 3 12 E 3 4 000000 A1 002000 A1 202.059820 -0.48	Auto
2077.9785 0 12 E 4 5 3 12 E 4 5 000000 A1 002000 A1 240.985239 0.80	Auto
2078.0042 0 12 A1 3 6 3 12 A2 3 6 000000 A1 002000 A1 288.545314 0.81	Auto
2078.0042 0 12 A2 2 6 3 12 A1 4 6 000000 A1 002000 A1 288.545314 0.81	Auto
2078.0368 0 12 E 5 7 3 12 E 10 7 000000 A1 002000 A1 344.730783 1.45	Auto
2078.0742 0 12 E 6 8 3 12 E 13 8 000000 A1 002000 A1 409.530701 -0.20	Auto
2078.1219 0 12 A1 4 9 3 12 A2 11 9 000000 A1 002000 A1 482.932436 -0.02	Auto
2078.1219 0 12 A2 3 9 3 12 A1 13 9 000000 A1 002000 A1 482.932436 -0.02	Auto
2078.1790 0 12 E 7 10 3 12 E 30 10 000000 A1 002000 A1 564.921674 0.08	Auto
2078.2467 0 12 E 8 11 3 12 E 36 11 000000 A1 002000 A1 655.482418 -0.48	Manu
2078.3275 0 12 A1 5 12 3 12 A2 19 12 000000 A1 002000 A1 754.596986 -1.24	Auto
2078.3275 0 12 A2 4 12 3 12 A1 21 12 000000 A1 002000 A1 754.596986 -1.24	Auto
2078.4643 0 11 E 2 2 3 11 E 2 2 000000 A1 002000 A1 129.713810 0.66	Manu
2078.4744 0 11 A2 2 3 3 11 A1 1 3 000000 A1 002000 A1 151.350622 -0.23	Auto
2078.4744 0 11 A1 1 3 3 11 A2 2 3 000000 A1 002000 A1 151.350622 -0.23	Auto
2078.4904 0 11 E 3 4 3 11 E 3 4 000000 A1 002000 A1 181.636264 -0.05	Auto
2078.5117 0 11 E 4 5 3 11 E 4 5 000000 A1 002000 A1 220.564840 0.17	Auto
2078.5384 0 11 A1 2 6 3 11 A2 4 6 000000 A1 002000 A1 268.128770 -0.01	Auto
2078.5384 0 11 A2 3 6 3 11 A1 3 6 000000 A1 002000 A1 268.128770 -0.01	Auto
2078.5714 0 11 E 5 7 3 11 E 10 7 000000 A1 002000 A1 324.318790 -0.44	Auto
2078.6119 0 11 E 6 8 3 11 E 13 8 000000 A1 002000 A1 389.123950 -0.78	Auto
2078.6624 0 11 A1 3 9 3 11 A2 13 9 000000 A1 002000 A1 462.531618 0.14	Auto
2078.6624 0 11 A2 4 9 3 11 A1 11 9 000000 A1 002000 A1 462.531618 0.14	Auto
2078.7211 0 11 E 7 10 3 11 E 30 10 000000 A1 002000 A1 544.527476 -0.62	Auto
2078.7933 0 11 E 8 11 3 11 E 36 11 000000 A1 002000 A1 635.095522 0.41	Auto
2078.9508 0 10 E 2 2 3 10 E 2 2 000000 A1 002000 A1 110.986321 -0.35	Manu
2078.9625 0 10 A1 2 3 3 10 A2 1 3 000000 A1 002000 A1 132.624744 -0.13	Auto
2078.9625 0 10 A2 1 3 3 10 A1 2 3 000000 A1 002000 A1 132.624744 -0.13	Auto
2078.9791 0 10 E 3 4 3 10 E 3 4 000000 A1 002000 A1 162.912639 -0.02	Auto
2079.0011 0 10 E 4 5 3 10 E 4 5 000000 A1 002000 A1 201.844109 0.02	Auto
2079.0290 0 10 A1 3 6 3 10 A2 3 6 000000 A1 002000 A1 249.411573 -0.07	Auto
2079.0290 0 10 A2 2 6 3 10 A1 4 6 000000 A1 002000 A1 249.411573 -0.07	Auto
2079.0635 0 10 E 5 7 3 10 E 10 7 000000 A1 002000 A1 305.605765 -0.35	Auto
2079.1062 0 10 E 6 8 3 10 E 13 8 000000 A1 002000 A1 370.415733 -0.15	Auto
2079.1583 0 10 A1 4 9 3 10 A2 11 9 000000 A1 002000 A1 443.828840 0.47	Auto
2079.1583 0 10 A2 3 9 3 10 A1 13 9 000000 A1 002000 A1 443.828840 0.47	Auto
2079.2199 0 10 E 7 10 3 10 E 30 10 000000 A1 002000 A1 525.830767 0.32	Auto
2079.3939 0 9 E 2 2 3 9 E 2 2 000000 A1 002000 A1 93.959644 -0.62	Manu
2079.4063 0 9 A1 1 3 3 9 A2 2 3 000000 A1 002000 A1 115.599531 -0.13	Auto
2079.4063 0 9 A2 2 3 3 9 A1 1 3 000000 A1 002000 A1 115.599531 -0.13	Auto
2079.4248 0 9 E 3 4 3 9 E 3 4 000000 A1 002000 A1 145.889475 1.25	Auto
2079.4458 0 9 E 4 5 3 9 E 4 5 000000 A1 002000 A1 184.823577 -0.49	Auto
2079.4750 0 9 A1 2 6 3 9 A2 4 6 000000 A1 002000 A1 232.394255 -0.30	Auto
2079.4750 0 9 A2 3 6 3 9 A1 3 6 000000 A1 002000 A1 232.394255 -0.30	Auto
2079.5121 0 9 E 5 7 3 9 E 10 7 000000 A1 002000 A1 288.592239 0.76	Auto
2079.5563 0 9 E 6 8 3 9 E 13 8 000000 A1 002000 A1 353.406578 0.96	Auto
2079.6084 0 9 A1 3 9 3 9 A2 13 9 000000 A1 002000 A1 426.824632 -0.15	Auto
2079.6084 0 9 A2 4 9 3 9 A1 11 9 000000 A1 002000 A1 426.824632 -0.15	Auto
2079.6756 0 1 A2 1 0 3 0 A1 1 0 000000 A1 002000 A1 1.703580 -1.48	Auto
2079.7952 0 8 E 2 2 3 8 E 2 2 000000 A1 002000 A1 78.634261 1.51	Auto
2079.8056 0 8 A1 2 3 3 8 A2 1 3 000000 A1 002000 A1 100.275466 -0.38	Auto
2079.8056 0 8 A2 1 3 3 8 A1 2 3 000000 A1 002000 A1 100.275466 -0.38	Auto
2079.8238 0 8 E 3 4 3 8 E 3 4 000000 A1 002000 A1 130.567253 0.15	Manu
2079.8467 0 8 E 4 5 3 8 E 4 5 000000 A1 002000 A1 169.503725 -0.43	Auto
2079.8768 0 8 A1 3 6 3 8 A2 3 6 000000 A1 002000 A1 217.077295 -0.26	Auto
2079.8768 0 8 A2 2 6 3 8 A1 4 6 000000 A1 002000 A1 217.077295 -0.26	Auto
2079.9138 0 8 E 5 7 3 8 E 10 7 000000 A1 002000 A1 273.278694 -0.42	Auto
2079.9597 0 8 E 6 8 3 8 E 13 8 000000 A1 002000 A1 338.096967 0.11	Auto
2080.1406 0 7 E 1 1 3 7 E 1 1 000000 A1 002000 A1 52.023494 -0.53	Manu
2080.1477 0 7 E 2 2 3 7 E 2 2 000000 A1 002000 A1 65.010605 -0.89	Auto
2080.1618 0 7 A1 1 3 3 7 A2 2 3 000000 A1 002000 A1 86.652982 0.55	Auto
2080.1618 0 7 A2 2 3 3 7 A1 1 3 000000 A1 002000 A1 86.652982 0.55	Auto
2080.1791 0 7 E 3 4 3 7 E 3 4 000000 A1 002000 A1 116.946409 -0.30	Auto
2080.2039 0 7 E 4 5 3 7 E 4 5 000000 A1 002000 A1 155.884986 0.34	Auto
2080.2343 0 7 A1 2 6 3 7 A2 4 6 000000 A1 002000 A1 203.461128 -0.00	Auto
2080.2343 0 7 A2 3 6 3 7 A1 3 6 000000 A1 002000 A1 203.461128 -0.00	Auto
2080.2726 0 7 E 5 7 3 7 E 10 7 000000 A1 002000 A1 259.665563 0.13	Auto
2080.4509 0 6 E 1 1 3 6 E 1 1 000000 A1 002000 A1 40.101336 -0.68	Auto
2080.4594 0 6 E 2 2 3 6 E 2 2 000000 A1 002000 A1 53.089063 0.17	Manu
2080.4725 0 6 A1 2 3 3 6 A2 1 3 000000 A1 002000 A1 74.732465 0.31	Auto
2080.4725 0 6 A2 1 3 3 6 A1 2 3 000000 A1 002000 A1 74.732465 0.31	Auto
2080.4911 0 6 E 3 4 3 6 E 3 4 000000 A1 002000 A1 105.027327 0.31	Auto
2080.5152 0 6 E 4 5 3 6 E 4 5 000000 A1 002000 A1 143.967747 -0.30	Auto
2080.5469 0 6 A1 3 6 3 6 A2 3 6 000000 A1 002000 A1 191.546139 -0.07	Auto
2080.5469 0 6 A2 2 6 3 6 A1 4 6 000000 A1 002000 A1 191.546139 -0.07	Auto
2080.7167 0 5 E 1 1 3 5 E 1 1 000000 A1 002000 A1 29.881717 -1.04	Auto
2080.7249 0 5 E 2 2 3 5 E 2 2 000000 A1 002000 A1 42.869972 -0.64	Auto
2080.7384 0 5 A1 1 3 3 5 A2 2 3 000000 A1 002000 A1 64.514253 -0.36	Auto
2080.7384 0 5 A2 2 3 3 5 A1 1 3 000000 A1 002000 A1 64.514253 -0.36	Auto
2080.7579 0 5 E 3 4 3 5 E 3 4 000000 A1 002000 A1 94.810344 0.16	Auto
2080.7830 0 5 E 4 5 3 5 E 4 5 000000 A1 002000 A1 133.752344 0.04	Auto
2080.9396 0 4 E 1 1 3 4 E 1 1 000000 A1 002000 A1 21.364926 0.01	Manu
2080.9471 0 4 E 2 2 3 4 E 2 2 000000 A1 002000 A1 34.353621 -0.41	Auto
2080.9606 0 4 A1 2 3 3 4 A2 1 3 000000 A1 002000 A1 55.998634 -0.35	Auto
2080.9606 0 4 A2 1 3 3 4 A1 2 3 000000 A1 002000 A1 55.998634 -0.35	Auto
2080.9801 0 4 E 3 4 3 4 E 3 4 000000 A1 002000 A1 86.295750 -0.14	Auto
2081.1188 0 3 E 1 1 3 3 E 1 1 000000 A1 002000 A1 14.551204 1.72	Auto
2081.1253 0 3 E 2 2 3 3 E 2 2 000000 A1 002000 A1 27.540250 0.18	Manu
2081.1389 0 3 A1 1 3 3 3 A2 2 3 000000 A1 002000 A1 49.185849 0.16	Auto
2081.1389 0 3 A2 2 3 3 3 A1 1 3 000000 A1 002000 A1 49.185849 0.16	Auto
2081.2506 0 2 E 1 1 3 2 E 1 1 000000 A1 002000 A1 9.440744 0.38	Auto
2081.2585 0 2 E 2 2 3 2 E 2 2 000000 A1 002000 A1 22.430054 0.16	Auto
2081.3385 0 1 E 1 1 3 1 E 1 1 000000 A1 002000 A1 6.033690 -0.48	Auto
2083.0394 0 0 A1 1 0 3 1 A2 1 0 000000 A1 002000 A1 0.000000 -0.46	Manu
2084.6553 0 1 A2 1 0 3 2 A1 1 0 000000 A1 002000 A1 1.703580 0.65	Manu
2084.6578 0 1 E 1 1 3 2 E 1 1 000000 A1 002000 A1 6.033690 0.52	Manu
2086.2266 0 2 E 1 1 3 3 E 1 1 000000 A1 002000 A1 9.440744 1.62	Auto
2086.2266 0 2 A1 1 0 3 3 A2 1 0 000000 A1 002000 A1 5.110693 -0.94	Auto
2086.2354 0 2 E 2 2 3 3 E 2 2 000000 A1 002000 A1 22.430054 0.08	Auto
2087.7520 0 3 A2 1 0 3 4 A1 1 0 000000 A1 002000 A1 10.221241 1.20	Auto
2087.7520 0 3 E 1 1 3 4 E 1 1 000000 A1 002000 A1 14.551204 -1.30	Auto
2087.7614 0 3 E 2 2 3 4 E 2 2 000000 A1 002000 A1 27.540250 0.51	Auto
2087.7737 0 3 A1 1 3 3 4 A2 1 3 000000 A1 002000 A1 49.185849 -0.04	Auto
2087.7737 0 3 A2 2 3 3 4 A1 2 3 000000 A1 002000 A1 49.185849 -0.04	Auto
2089.2335 0 4 E 1 1 3 5 E 1 1 000000 A1 002000 A1 21.364926 1.39	Auto
2089.2335 0 4 A1 1 0 3 5 A2 1 0 000000 A1 002000 A1 17.035080 -1.03	Auto
2089.2420 0 4 E 2 2 3 5 E 2 2 000000 A1 002000 A1 34.353621 0.10	Auto
2089.2545 0 4 A1 2 3 3 5 A2 2 3 000000 A1 002000 A1 55.998634 0.11	Auto
2089.2545 0 4 A2 1 3 3 5 A1 1 3 000000 A1 002000 A1 55.998634 0.11	Auto
2089.2724 0 4 E 3 4 3 5 E 3 4 000000 A1 002000 A1 86.295750 0.06	Auto
2090.6701 0 5 A2 1 0 3 6 A1 1 0 000000 A1 002000 A1 25.552018 1.24	Auto
2090.6701 0 5 E 1 1 3 6 E 1 1 000000 A1 002000 A1 29.881717 -1.10	Auto
2090.6777 0 5 E 2 2 3 6 E 2 2 000000 A1 002000 A1 42.869972 -0.62	Auto
2090.6905 0 5 A1 1 3 3 6 A2 1 3 000000 A1 002000 A1 64.514253 0.10	Auto
2090.6905 0 5 A2 2 3 3 6 A1 2 3 000000 A1 002000 A1 64.514253 0.10	Auto
2090.7078 0 5 E 3 4 3 6 E 3 4 000000 A1 002000 A1 94.810344 0.03	Auto
2090.7320 0 5 E 4 5 3 6 E 4 5 000000 A1 002000 A1 133.752344 1.09	Auto
2092.0622 0 6 A1 1 0 3 7 A2 1 0 000000 A1 002000 A1 35.771813 1.16	Auto
2092.0622 0 6 E 1 1 3 7 E 1 1 000000 A1 002000 A1 40.101336 -1.09	Auto
2092.0697 0 6 E 2 2 3 7 E 2 2 000000 A1 002000 A1 53.089063 -0.44	Auto
2092.0820 0 6 A1 2 3 3 7 A2 2 3 000000 A1 002000 A1 74.732465 0.23	Auto
2092.0820 0 6 A2 1 3 3 7 A1 1 3 000000 A1 002000 A1 74.732465 0.23	Auto
2092.0992 0 6 E 3 4 3 7 E 3 4 000000 A1 002000 A1 105.027327 0.70	Auto
2092.1203 0 6 E 4 5 3 7 E 4 5 000000 A1 002000 A1 143.967747 -0.49	Auto
2092.1476 0 6 A1 3 6 3 7 A2 4 6 000000 A1 002000 A1 191.546139 -1.69	Auto
2092.1476 0 6 A2 2 6 3 7 A1 3 6 000000 A1 002000 A1 191.546139 -1.69	Auto
2093.4094 0 7 A2 1 0 3 8 A1 1 0 000000 A1 002000 A1 47.694176 0.77	Auto
2093.4094 0 7 E 1 1 3 8 E 1 1 000000 A1 002000 A1 52.023494 -1.39	Auto
2093.4169 0 7 E 2 2 3 8 E 2 2 000000 A1 002000 A1 65.010605 -0.44	Auto
2093.4285 0 7 A1 1 3 3 8 A2 1 3 000000 A1 002000 A1 86.652982 0.03	Auto
2093.4285 0 7 A2 2 3 3 8 A1 2 3 000000 A1 002000 A1 86.652982 0.03	Auto
2093.4439 0 7 E 3 4 3 8 E 3 4 000000 A1 002000 A1 116.946409 -0.59	Auto
2093.4665 0 7 E 4 5 3 8 E 4 5 000000 A1 002000 A1 155.884986 0.62	Auto
2093.4932 0 7 A1 2 6 3 8 A2 3 6 000000 A1 002000 A1 203.461128 -0.03	Auto
2093.4932 0 7 A2 3 6 3 8 A1 4 6 000000 A1 002000 A1 203.461128 -0.03	Auto
2093.5273 0 7 E 5 7 3 8 E 10 7 000000 A1 002000 A1 259.665563 -0.05	Manu
2094.7126 0 8 A1 1 0 3 9 A2 1 0 000000 A1 002000 A1 61.318769 0.97	Auto
2094.7126 0 8 E 1 1 3 9 E 1 1 000000 A1 002000 A1 65.647853 -1.07	Auto
2094.7198 0 8 E 2 2 3 9 E 2 2 000000 A1 002000 A1 78.634261 -0.10	Auto
2094.7311 0 8 A1 2 3 3 9 A2 2 3 000000 A1 002000 A1 100.275466 0.60	Auto
2094.7311 0 8 A2 1 3 3 9 A1 1 3 000000 A1 002000 A1 100.275466 0.60	Auto
2094.7462 0 8 E 3 4 3 9 E 3 4 000000 A1 002000 A1 130.567253 0.43	Auto
2094.7662 0 8 E 4 5 3 9 E 4 5 000000 A1 002000 A1 169.503725 0.04	Auto
2094.7923 0 8 A1 3 6 3 9 A2 4 6 000000 A1 002000 A1 217.077295 0.03	Auto
2094.7923 0 8 A2 2 6 3 9 A1 3 6 000000 A1 002000 A1 217.077295 0.03	Auto
2094.8246 0 8 E 5 7 3 9 E 10 7 000000 A1 002000 A1 273.278694 -0.28	Auto
2094.8661 0 8 E 6 8 3 9 E 13 8 000000 A1 002000 A1 338.096967 1.14	Auto
2095.9709 0 9 A2 1 0 3 10 A1 1 0 000000 A1 002000 A1 76.645207 0.89	Auto
2095.9709 0 9 E 1 1 3 10 E 1 1 000000 A1 002000 A1 80.974027 -1.04	Auto
2095.9781 0 9 E 2 2 3 10 E 2 2 000000 A1 002000 A1 93.959644 0.26	Auto
2095.9879 0 9 A1 1 3 3 10 A2 1 3 000000 A1 002000 A1 115.599531 0.05	Auto
2095.9879 0 9 A2 2 3 3 10 A1 2 3 000000 A1 002000 A1 115.599531 0.05	Auto
2096.0020 0 9 E 3 4 3 10 E 3 4 000000 A1 002000 A1 145.889475 -0.29	Auto
2096.0214 0 21 E 11 16 3 20 E 60 15 000000 A1 001001 E 1495.318612 -0.21	Auto
2096.0214 0 9 E 4 5 3 10 E 4 5 000000 A1 002000 A1 184.823577 0.94	Auto
2096.0462 0 9 A1 2 6 3 10 A2 3 6 000000 A1 002000 A1 232.394255 -0.19	Auto
2096.0462 0 9 A2 3 6 3 10 A1 4 6 000000 A1 002000 A1 232.394255 -0.19	Auto
2096.0770 0 9 E 5 7 3 10 E 10 7 000000 A1 002000 A1 288.592239 -0.38	Auto
2096.1150 0 9 E 6 8 3 10 E 13 8 000000 A1 002000 A1 353.406578 -0.50	Auto
2096.1609 0 9 A1 3 9 3 10 A2 11 9 000000 A1 002000 A1 426.824632 -1.13	Manu
2096.1609 0 9 A1 3 9 3 10 A2 11 9 000000 A1 002000 A1 426.824632 -1.13	Manu
2097.1847 0 10 E 1 1 3 11 E 1 1 000000 A1 002000 A1 98.001583 0.92	Auto
2097.1847 0 10 A1 1 0 3 11 A2 1 0 000000 A1 002000 A1 93.673056 -0.89	Auto
2097.1913 0 10 E 2 2 3 11 E 2 2 000000 A1 002000 A1 110.986321 0.18	Auto
2097.2007 0 10 A1 2 3 3 11 A2 2 3 000000 A1 002000 A1 132.624744 0.18	Auto
2097.2007 0 10 A2 1 3 3 11 A1 1 3 000000 A1 002000 A1 132.624744 0.18	Auto
2097.2145 0 10 E 3 4 3 11 E 3 4 000000 A1 002000 A1 162.912639 0.41	Auto
2097.2324 0 10 E 4 5 3 11 E 4 5 000000 A1 002000 A1 201.844109 0.14	Auto
2097.2562 0 10 A1 3 6 3 11 A2 4 6 000000 A1 002000 A1 249.411573 0.59	Auto
2097.2562 0 10 A2 2 6 3 11 A1 3 6 000000 A1 002000 A1 249.411573 0.59	Auto
2097.2849 0 10 E 5 7 3 11 E 10 7 000000 A1 002000 A1 305.605765 0.03	Manu
2097.3210 0 10 E 6 8 3 11 E 13 8 000000 A1 002000 A1 370.415733 0.09	Manu
2097.3655 0 10 A1 4 9 3 11 A2 13 9 000000 A1 002000 A1 443.828840 0.46	Auto
2097.3655 0 10 A2 3 9 3 11 A1 11 9 000000 A1 002000 A1 443.828840 0.46	Auto
2098.3539 0 11 E 1 1 3 12 E 1 1 000000 A1 002000 A1 116.730038 0.95	Auto
2098.3539 0 11 A2 1 0 3 12 A1 1 0 000000 A1 002000 A1 112.401833 -0.73	Auto
2098.3595 0 11 E 2 2 3 12 E 2 2 000000 A1 002000 A1 129.713810 -0.26	Auto
2098.3686 0 11 A1 1 3 3 12 A2 1 3 000000 A1 002000 A1 151.350622 0.09	Auto
2098.3686 0 11 A2 2 3 3 12 A1 2 3 000000 A1 002000 A1 151.350622 0.10	Auto
2098.3809 0 11 E 3 4 3 12 E 3 4 000000 A1 002000 A1 181.636264 -0.24	Auto
2098.3981 0 11 E 4 5 3 12 E 4 5 000000 A1 002000 A1 220.564840 0.00	Auto
2098.4201 0 11 A1 2 6 3 12 A2 3 6 000000 A1 002000 A1 268.128770 0.17	Auto
2098.4201 0 11 A2 3 6 3 12 A1 4 6 000000 A1 002000 A1 268.128770 0.17	Auto
2098.4471 0 11 E 5 7 3 12 E 10 7 000000 A1 002000 A1 324.318790 -0.24	Auto
2098.4819 0 11 E 6 8 3 12 E 13 8 000000 A1 002000 A1 389.123950 0.74	Auto
2098.5218 0 11 A1 3 9 3 12 A2 11 9 000000 A1 002000 A1 462.531618 -0.93	Auto
2098.5218 0 11 A2 4 9 3 12 A1 13 9 000000 A1 002000 A1 462.531618 -0.93	Auto
2098.5725 0 22 A1 6 15 3 21 A2 29 14 000000 A1 001001 E 1399.585101 -0.61	Manu
2098.5725 0 22 A1 6 15 3 21 A2 29 14 000000 A1 001001 E 1399.585101 0.40	Manu
2098.5725 0 11 E 7 10 3 12 E 30 10 000000 A1 002000 A1 544.527476 0.40	Manu
2099.4782 0 12 E 1 1 3 13 E 1 1 000000 A1 002000 A1 137.158862 0.70	Auto
2099.4782 0 12 A1 1 0 3 13 A2 1 0 000000 A1 002000 A1 132.831008 -0.84	Auto
2099.4833 0 12 E 2 2 3 13 E 2 2 000000 A1 002000 A1 150.141579 -0.46	Manu
2099.4920 0 12 A1 2 3 3 13 A2 2 3 000000 A1 002000 A1 171.776635 0.18	Auto
2099.4920 0 12 A2 1 3 3 13 A1 1 3 000000 A1 002000 A1 171.776635 0.18	Auto
2099.5033 0 12 E 3 4 3 13 E 3 4 000000 A1 002000 A1 202.059820 -0.16	Auto
2099.5187 0 12 E 4 5 3 13 E 4 5 000000 A1 002000 A1 240.985239 -0.44	Auto
2099.5397 0 12 A1 3 6 3 13 A2 4 6 000000 A1 002000 A1 288.545314 0.33	Auto
2099.5397 0 12 A2 2 6 3 13 A1 3 6 000000 A1 002000 A1 288.545314 0.33	Auto
2099.5651 0 12 E 5 7 3 13 E 10 7 000000 A1 002000 A1 344.730783 0.27	Auto
2099.5971 0 12 E 6 8 3 13 E 13 8 000000 A1 002000 A1 409.530701 0.81	Auto
2099.6348 0 12 A1 4 9 3 13 A2 13 9 000000 A1 002000 A1 482.932436 -0.37	Auto
2099.6348 0 12 A2 3 9 3 13 A1 11 9 000000 A1 002000 A1 482.932436 -0.37	Auto
2099.6823 0 12 E 7 10 3 13 E 30 10 000000 A1 002000 A1 564.921674 -0.05	Manu
2099.7408 0 12 E 8 11 3 13 E 36 11 000000 A1 002000 A1 655.482418 1.21	Manu
2100.5582 0 13 E 1 1 3 14 E 1 1 000000 A1 002000 A1 159.287476 0.74	Auto
2100.5582 0 13 A2 1 0 3 14 A1 1 0 000000 A1 002000 A1 154.960003 -0.66	Auto
2100.5628 0 13 E 2 2 3 14 E 2 2 000000 A1 002000 A1 172.269052 -0.34	Manu
2100.5702 0 13 A1 1 3 3 14 A2 1 3 000000 A1 002000 A1 193.902206 -0.26	Manu
2100.5702 0 13 A2 2 3 3 14 A1 2 3 000000 A1 002000 A1 193.902206 -0.26	Manu
2100.5812 0 13 E 3 4 3 14 E 3 4 000000 A1 002000 A1 224.182729 0.11	Auto
2100.5962 0 13 E 4 5 3 14 E 4 5 000000 A1 002000 A1 263.104728 0.79	Auto
2100.6141 0 45 A2 2 3 3 44 A1 5 2 000000 A1 001001 E 1793.293399 0.16	Auto
2100.6141 0 13 A1 2 6 3 14 A2 3 6 000000 A1 002000 A1 310.660628 0.16	Auto
2100.6141 0 13 A2 3 6 3 14 A1 4 6 000000 A1 002000 A1 310.660628 0.38	Auto
2100.6373 0 19 E 11 16 3 18 E 60 15 000000 A1 001001 E 1425.913111 -0.03	Auto
2100.6373 0 13 E 5 7 3 14 E 10 7 000000 A1 002000 A1 366.841169 1.41	Auto
2100.6669 0 13 E 6 8 3 14 E 13 8 000000 A1 002000 A1 431.635407 0.59	Manu
2100.7023 0 13 A1 3 9 3 14 A2 11 9 000000 A1 002000 A1 505.030716 -0.07	Auto
2100.7023 0 13 A2 4 9 3 14 A1 13 9 000000 A1 002000 A1 505.030716 -0.07	Auto
2100.7462 0 13 E 7 10 3 14 E 30 10 000000 A1 002000 A1 587.012785 0.02	Manu
2100.7995 0 13 E 8 11 3 14 E 36 11 000000 A1 002000 A1 677.565621 0.01	Manu
2101.5934 0 14 E 1 1 3 15 E 1 1 000000 A1 002000 A1 183.115253 0.57	Auto
2101.5934 0 14 A1 1 0 3 15 A2 1 0 000000 A1 002000 A1 178.788190 -0.68	Auto
2101.5970 0 14 E 2 2 3 15 E 2 2 000000 A1 002000 A1 196.095600 -0.91	Manu
2101.6054 0 14 A1 2 3 3 15 A2 2 3 000000 A1 002000 A1 217.726705 0.93	Manu
2101.6054 0 14 A2 1 3 3 15 A1 1 3 000000 A1 002000 A1 217.726705 0.92	Manu
2101.6141 0 14 E 3 4 3 15 E 3 4 000000 A1 002000 A1 248.004363 0.09	Auto
2101.6273 0 14 E 4 5 3 15 E 4 5 000000 A1 002000 A1 286.922681 0.39	Auto
2101.6436 0 14 A1 3 6 3 15 A2 4 6 000000 A1 002000 A1 334.474085 -0.05	Auto
2101.6436 0 14 A2 2 6 3 15 A1 3 6 000000 A1 002000 A1 334.474085 -0.05	Auto
2101.6656 0 14 E 5 7 3 15 E 10 7 000000 A1 002000 A1 390.649320 0.69	Auto
2101.6917 0 14 E 6 8 3 15 E 13 8 000000 A1 002000 A1 455.437443 0.43	Auto
2101.7237 0 14 A1 4 9 3 15 A2 13 9 000000 A1 002000 A1 528.825834 -0.66	Auto
2101.7237 0 14 A2 3 9 3 15 A1 11 9 000000 A1 002000 A1 528.825834 -0.66	Auto
2101.7648 0 14 E 7 10 3 15 E 30 10 000000 A1 002000 A1 610.800184 0.18	Auto
2101.8138 0 14 E 8 11 3 15 E 36 11 000000 A1 002000 A1 701.344504 -0.01	Manu
2102.5846 0 15 E 1 1 3 16 E 1 1 000000 A1 002000 A1 208.641519 0.96	Auto
2102.5846 0 15 A2 1 0 3 16 A1 1 0 000000 A1 002000 A1 204.314895 -0.13	Auto
2102.5872 0 15 E 2 2 3 16 E 2 2 000000 A1 002000 A1 221.620548 -0.88	Manu
2102.5941 0 15 A2 2 3 3 16 A1 2 3 000000 A1 002000 A1 243.249460 0.25	Manu
2102.5941 0 15 A1 1 3 3 16 A2 1 3 000000 A1 002000 A1 243.249460 0.26	Manu
2102.6022 0 15 E 3 4 3 16 E 3 4 000000 A1 002000 A1 273.524048 -0.04	Auto
2102.6141 0 15 E 4 5 3 16 E 4 5 000000 A1 002000 A1 312.438422 0.43	Auto
2102.6289 0 15 A1 2 6 3 16 A2 3 6 000000 A1 002000 A1 359.985011 0.33	Auto
2102.6289 0 15 A2 3 6 3 16 A1 4 6 000000 A1 002000 A1 359.985011 0.33	Auto
2102.6474 0 15 E 5 7 3 16 E 10 7 000000 A1 002000 A1 416.154561 -0.15	Auto
2102.6722 0 15 E 6 8 3 16 E 13 8 000000 A1 002000 A1 480.936136 1.00	Auto
2102.7020 0 15 A1 3 9 3 16 A2 11 9 000000 A1 002000 A1 554.317115 0.80	Auto
2102.7020 0 15 A2 4 9 3 16 A1 13 9 000000 A1 002000 A1 554.317115 0.80	Auto
2102.7388 0 15 E 7 10 3 16 E 30 10 000000 A1 002000 A1 636.283196 1.06	Auto
2102.7833 0 15 E 8 11 3 16 E 36 11 000000 A1 002000 A1 726.818396 0.67	Auto
2102.8368 0 15 A1 4 12 3 16 A2 19 12 000000 A1 002000 A1 825.905047 -0.72	Manu
2102.8368 0 15 A1 4 12 3 16 A2 19 12 000000 A1 002000 A1 825.905047 -0.72	Manu
2103.5307 0 16 E 1 1 3 17 E 1 1 000000 A1 002000 A1 235.865548 0.80	Auto
2103.5307 0 16 A1 1 0 3 17 A2 1 0 000000 A1 002000 A1 231.539393 -0.13	Auto
2103.5385 0 16 A1 2 3 3 17 A2 2 3 000000 A1 002000 A1 270.469746 -0.10	Auto
2103.5385 0 16 A2 1 3 3 17 A1 1 3 000000 A1 002000 A1 270.469746 -0.12	Auto
2103.5457 0 16 E 3 4 3 17 E 3 4 000000 A1 002000 A1 300.741060 -0.13	Auto
2103.5555 0 16 E 4 5 3 17 E 4 5 000000 A1 002000 A1 339.651229 -0.21	Auto
2103.5687 0 16 A1 3 6 3 17 A2 4 6 000000 A1 002000 A1 387.192683 0.01	Auto
2103.5687 0 16 A2 2 6 3 17 A1 3 6 000000 A1 002000 A1 387.192683 0.01	Auto
2103.5856 0 16 E 5 7 3 17 E 10 7 000000 A1 002000 A1 443.356172 0.27	Auto
2103.6063 0 16 E 6 8 3 17 E 13 8 000000 A1 002000 A1 508.130762 0.17	Auto
2103.6317 0 16 A1 4 9 3 17 A2 13 9 000000 A1 002000 A1 581.503837 -1.21	Auto
2103.6317 0 16 A2 3 9 3 17 A1 11 9 000000 A1 002000 A1 581.503837 -1.21	Auto
2103.6659 0 16 E 7 10 3 17 E 30 10 000000 A1 002000 A1 663.461102 0.31	Manu
2103.7066 0 16 E 8 11 3 17 E 36 11 000000 A1 002000 A1 753.986575 0.61	Manu
2103.7552 0 16 A1 5 12 3 17 A2 21 12 000000 A1 002000 A1 853.062596 -0.46	Manu
2103.7552 0 16 A1 5 12 3 17 A2 21 12 000000 A1 002000 A1 853.062596 -0.46	Manu
2104.4334 0 17 E 1 1 3 18 E 1 1 000000 A1 002000 A1 264.786571 0.99	Auto
2104.4336 0 17 E 2 2 3 18 E 2 2 000000 A1 002000 A1 277.762705 -1.14	Manu
2104.4387 0 17 A2 2 3 3 18 A1 2 3 000000 A1 002000 A1 299.386792 -0.12	Auto
2104.4387 0 17 A1 1 3 3 18 A2 1 3 000000 A1 002000 A1 299.386792 -0.09	Auto
2104.4447 0 17 E 3 4 3 18 E 3 4 000000 A1 002000 A1 329.654629 -0.11	Auto
2104.4532 0 17 E 4 5 3 18 E 4 5 000000 A1 002000 A1 368.560331 0.11	Auto
2104.4641 0 17 A1 2 6 3 18 A2 3 6 000000 A1 002000 A1 416.096331 0.04	Auto
2104.4641 0 17 A2 3 6 3 18 A1 4 6 000000 A1 002000 A1 416.096331 0.04	Auto
2104.4780 0 17 E 5 7 3 18 E 10 7 000000 A1 002000 A1 472.253381 -0.25	Auto
2104.4965 0 17 E 6 8 3 18 E 13 8 000000 A1 002000 A1 537.020551 0.38	Auto
2104.5194 0 17 A1 3 9 3 18 A2 11 9 000000 A1 002000 A1 610.385232 -0.16	Auto
2104.5194 0 17 A2 4 9 3 18 A1 13 9 000000 A1 002000 A1 610.385232 -0.16	Auto
2104.5476 0 17 E 7 10 3 18 E 30 10 000000 A1 002000 A1 692.333130 -0.62	Auto
2104.5853 0 17 E 8 11 3 18 E 36 11 000000 A1 002000 A1 782.848272 1.34	Auto
2104.6267 0 17 A1 4 12 3 18 A2 19 12 000000 A1 002000 A1 881.913003 -1.52	Auto
2104.6267 0 17 A2 5 12 3 18 A1 21 12 000000 A1 002000 A1 881.913003 -1.52	Auto
2105.2903 0 18 E 2 2 3 19 E 2 2 000000 A1 002000 A1 308.378321 1.41	Auto
2105.2903 0 18 E 1 1 3 19 E 1 1 000000 A1 002000 A1 295.403766 0.82	Auto
2105.2903 0 18 A1 1 0 3 19 A2 1 0 000000 A1 002000 A1 291.078635 -0.98	Auto
2105.2941 0 18 A2 1 3 3 19 A1 1 3 000000 A1 002000 A1 329.999778 -0.33	Manu
2105.2941 0 18 A1 2 3 3 19 A2 2 3 000000 A1 002000 A1 329.999778 -0.37	Manu
2105.2985 0 18 E 3 4 3 19 E 3 4 000000 A1 002000 A1 360.263934 -0.69	Manu
2105.3060 0 18 E 4 5 3 19 E 4 5 000000 A1 002000 A1 399.164907 0.18	Auto
2105.3151 0 18 A1 3 6 3 19 A2 4 6 000000 A1 002000 A1 446.695134 0.39	Auto
2105.3151 0 18 A2 2 6 3 19 A1 3 6 000000 A1 002000 A1 446.695134 0.39	Auto
2105.3270 0 18 E 5 7 3 19 E 10 7 000000 A1 002000 A1 502.845368 0.61	Auto
2105.3421 0 18 E 6 8 3 19 E 13 8 000000 A1 002000 A1 567.604686 0.88	Auto
2105.3615 0 18 A1 4 9 3 19 A2 13 9 000000 A1 002000 A1 640.960480 0.30	Auto
2105.3615 0 18 A2 3 9 3 19 A1 11 9 000000 A1 002000 A1 640.960480 0.30	Auto
2105.3860 0 18 E 7 10 3 19 E 30 10 000000 A1 002000 A1 722.898465 0.29	Manu
2105.4173 0 18 E 8 11 3 19 E 36 11 000000 A1 002000 A1 813.402671 0.68	Manu
2105.4547 0 18 A1 5 12 3 19 A2 21 12 000000 A1 002000 A1 912.455450 -0.56	Manu
2105.4547 0 18 A1 5 12 3 19 A2 21 12 000000 A1 002000 A1 912.455450 -0.56	Manu
2106.1029 0 19 E 2 2 3 20 E 2 2 000000 A1 002000 A1 340.689155 1.23	Auto
2106.1029 0 19 E 1 1 3 20 E 1 1 000000 A1 002000 A1 327.716266 0.82	Auto
2106.1029 0 19 A2 1 0 3 20 A1 1 0 000000 A1 002000 A1 323.391690 -0.44	Auto
2106.1046 0 19 A1 1 3 3 20 A2 1 3 000000 A1 002000 A1 362.307835 -1.02	Manu
2106.1046 0 19 A2 2 3 3 20 A1 2 3 000000 A1 002000 A1 362.307835 -0.97	Manu
2106.1086 0 19 E 3 4 3 20 E 3 4 000000 A1 002000 A1 392.568108 -0.43	Manu
2106.1129 0 19 E 4 5 3 20 E 4 5 000000 A1 002000 A1 431.464091 -1.03	Auto
2106.1205 0 19 A1 2 6 3 20 A2 3 6 000000 A1 002000 A1 478.988225 -0.19	Auto
2106.1205 0 19 A2 3 6 3 20 A1 4 6 000000 A1 002000 A1 478.988225 -0.19	Auto
2106.1305 0 19 E 5 7 3 20 E 10 7 000000 A1 002000 A1 535.131268 0.72	Auto
2106.1406 0 19 E 6 8 3 20 E 13 8 000000 A1 002000 A1 599.882299 -0.86	Auto
2106.1578 0 19 A1 3 9 3 20 A2 11 9 000000 A1 002000 A1 673.228716 -0.08	Auto
2106.1578 0 19 A2 4 9 3 20 A1 13 9 000000 A1 002000 A1 673.228716 -0.08	Auto
2106.1777 0 19 E 7 10 3 20 E 30 10 000000 A1 002000 A1 755.156239 -0.40	Manu
2106.2033 0 19 E 8 11 3 20 E 36 11 000000 A1 002000 A1 845.648905 -0.73	Manu
2106.2372 0 19 A1 4 12 3 20 A2 19 12 000000 A1 002000 A1 944.689072 0.30	Auto
2106.2372 0 19 A2 5 12 3 20 A1 21 12 000000 A1 002000 A1 944.689072 0.30	Auto
2106.8713 0 20 E 2 2 3 21 E 2 2 000000 A1 002000 A1 374.694288 1.26	Auto
2106.8713 0 20 E 1 1 3 21 E 1 1 000000 A1 002000 A1 361.723153 1.04	Auto
2106.8713 0 20 A1 1 0 3 21 A2 1 0 000000 A1 002000 A1 357.399161 0.33	Auto
2106.8733 0 20 E 3 4 3 21 E 3 4 000000 A1 002000 A1 426.566233 1.06	Manu
2106.8733 0 20 A1 2 3 3 21 A2 2 3 000000 A1 002000 A1 396.310048 0.99	Manu
2106.8733 0 20 A2 1 3 3 21 A1 1 3 000000 A1 002000 A1 396.310048 -1.05	Manu
2106.8781 0 20 E 4 5 3 21 E 4 5 000000 A1 002000 A1 465.456966 0.59	Manu
2106.8816 0 20 A1 3 6 3 21 A2 4 6 000000 A1 002000 A1 512.974689 -0.46	Auto
2106.8816 0 20 A2 2 6 3 21 A1 3 6 000000 A1 002000 A1 512.974689 -0.46	Auto
2106.8889 0 20 E 5 7 3 21 E 10 7 000000 A1 002000 A1 569.110164 0.43	Auto
2106.8954 0 20 E 6 8 3 21 E 13 8 000000 A1 002000 A1 633.852474 -1.54	Auto
2106.9091 0 39 E 4 5 3 38 E 11 4 000000 A1 001001 E 1431.550598 -0.57	Manu
2106.9091 0 20 A1 4 9 3 21 A2 13 9 000000 A1 002000 A1 707.189024 -0.57	Manu
2106.9091 0 20 A1 4 9 3 21 A2 13 9 000000 A1 002000 A1 707.189024 -0.71	Manu
2106.9255 0 20 E 7 10 3 21 E 30 10 000000 A1 002000 A1 789.105538 0.01	Manu
2106.9455 0 20 E 8 11 3 21 E 36 11 000000 A1 002000 A1 879.586061 -0.79	Manu
2106.9736 0 20 A1 5 12 3 21 A2 21 12 000000 A1 002000 A1 978.612957 0.39	Manu
2106.9736 0 20 A1 5 12 3 21 A2 21 12 000000 A1 002000 A1 978.612957 0.39	Manu
2107.5948 0 21 E 3 4 3 22 E 3 4 000000 A1 002000 A1 462.257346 0.78	Auto
2107.5948 0 21 A2 2 3 3 22 A1 2 3 000000 A1 002000 A1 432.005451 0.24	Auto
2107.5948 0 21 A1 1 3 3 22 A2 1 3 000000 A1 002000 A1 432.005451 0.33	Auto
2107.5948 0 21 E 2 2 3 22 E 2 2 000000 A1 002000 A1 410.392757 0.75	Auto
2107.5948 0 21 E 1 1 3 22 E 1 1 000000 A1 002000 A1 397.423462 0.62	Auto
2107.5948 0 21 A2 1 0 3 22 A1 1 0 000000 A1 002000 A1 393.100084 -0.42	Auto
2107.6080 0 21 E 6 8 3 22 E 13 8 000000 A1 002000 A1 669.514250 0.29	Auto
2107.6162 0 21 A1 3 9 3 22 A2 11 9 000000 A1 002000 A1 742.840443 -0.45	Manu
2107.6162 0 21 A1 3 9 3 22 A2 11 9 000000 A1 002000 A1 742.840443 -0.45	Manu
2107.6278 0 21 E 7 10 3 22 E 30 10 000000 A1 002000 A1 824.745402 -0.13	Manu
2107.6440 0 21 E 8 11 3 22 E 36 11 000000 A1 002000 A1 915.213178 0.51	Manu
2107.6645 0 21 A1 4 12 3 22 A2 19 12 000000 A1 002000 A1 1014.226144 0.22	Manu
2107.6645 0 21 A2 5 12 3 22 A1 21 12 000000 A1 002000 A1 1014.226144 0.22	Manu
2108.2727 0 22 E 2 2 3 23 E 2 2 000000 A1 002000 A1 447.783547 0.39	Auto
2108.2727 0 22 A1 2 3 3 23 A2 2 3 000000 A1 002000 A1 469.393030 1.54	Auto
2108.2727 0 22 E 1 1 3 23 E 1 1 000000 A1 002000 A1 434.816180 -0.95	Auto
2108.2727 0 22 A2 1 3 3 23 A1 1 3 000000 A1 002000 A1 469.393030 0.27	Auto
2108.2727 0 22 A1 1 0 3 23 A2 1 0 000000 A1 002000 A1 430.493444 1.54	Auto
2108.2727 0 22 E 5 7 3 23 E 10 7 000000 A1 002000 A1 642.143041 -0.78	Auto
2108.2727 0 22 E 6 8 3 23 E 13 8 000000 A1 002000 A1 706.866614 -0.32	Auto
2108.2727 0 22 E 3 4 3 23 E 3 4 000000 A1 002000 A1 499.640433 1.03	Auto
2108.2727 0 22 A1 3 6 3 23 A2 4 6 000000 A1 002000 A1 586.023829 1.53	Auto
2108.2727 0 22 A2 2 6 3 23 A1 3 6 000000 A1 002000 A1 586.023829 0.69	Auto
2108.2727 0 22 E 4 5 3 23 E 4 5 000000 A1 002000 A1 538.519883 -1.11	Auto
2108.2782 0 22 A1 4 9 3 23 A2 13 9 000000 A1 002000 A1 780.181960 -0.68	Manu
2108.2782 0 22 A2 3 9 3 23 A1 11 9 000000 A1 002000 A1 780.181960 -0.68	Manu
2108.2946 0 22 E 8 11 3 23 E 35 11 000000 A1 002000 A1 952.529246 -1.08	Manu
2108.3089 0 22 A1 5 12 3 23 A2 21 12 000000 A1 002000 A1 1051.527624 -1.31	Manu
2108.3089 0 22 A2 4 12 3 23 A1 19 12 000000 A1 002000 A1 1051.527624 -1.31	Manu
2108.8978 0 23 E 7 10 3 24 E 29 10 000000 A1 002000 A1 901.092728 1.35	Manu
2108.8978 0 23 E 5 7 3 24 E 10 7 000000 A1 002000 A1 681.194951 -1.18	Manu
2108.8978 0 23 A1 2 6 3 24 A2 3 6 000000 A1 002000 A1 625.084432 -1.18	Manu
2108.8978 0 23 A1 2 6 3 24 A2 3 6 000000 A1 002000 A1 625.084432 1.35	Manu
2108.8978 0 23 A1 3 9 3 24 A2 11 9 000000 A1 002000 A1 819.212517 0.83	Manu
2108.8978 0 23 A2 4 9 3 24 A1 13 9 000000 A1 002000 A1 819.212517 -0.53	Manu
2108.9077 0 23 E 2 2 3 24 E 2 2 000000 A1 002000 A1 486.865598 -1.29	Auto
2108.9077 0 23 E 1 1 3 24 E 1 1 000000 A1 002000 A1 473.900244 -0.93	Auto
2108.9077 0 23 A2 1 0 3 24 A1 1 0 000000 A1 002000 A1 469.578180 0.13	Auto
2109.4684 0 24 A1 4 9 3 25 A2 13 9 000000 A1 002000 A1 859.931006 -1.00	Manu
2109.4684 0 24 A1 4 9 3 25 A2 13 9 000000 A1 002000 A1 859.931006 -1.00	Manu
2109.4778 0 24 E 5 7 3 25 E 10 7 000000 A1 002000 A1 721.935712 0.31	Manu
2109.4821 0 24 E 10 14 3 25 E 49 14 000000 A1 002000 A1 1354.670769 -0.33	Auto
2109.4821 0 24 A1 3 6 3 25 A2 4 6 000000 A1 002000 A1 665.834262 -0.33	Auto
2109.4821 0 24 A2 2 6 3 25 A1 3 6 000000 A1 002000 A1 665.834262 -0.06	Auto
2109.4873 0 42 A2 1 3 3 41 A1 4 2 000000 A1 001001 E 1570.512471 0.08	Manu
2109.4873 0 24 E 4 5 3 25 E 4 5 000000 A1 002000 A1 618.345363 -0.12	Manu
2109.4917 0 24 E 3 4 3 25 E 3 4 000000 A1 002000 A1 579.478236 0.17	Manu
2109.4945 0 24 A2 1 3 3 25 A1 1 3 000000 A1 002000 A1 549.240426 -0.53	Manu
2109.4945 0 24 A1 2 3 3 25 A2 2 3 000000 A1 002000 A1 549.240426 -0.73	Manu
2109.4981 0 24 E 2 2 3 25 E 2 2 000000 A1 002000 A1 527.637799 0.57	Auto
2109.4981 0 24 A1 6 15 3 25 A2 28 15 000000 A1 002000 A1 1479.139535 0.57	Auto
2109.4981 0 24 A2 5 15 3 25 A1 26 15 000000 A1 002000 A1 1479.139535 -1.42	Auto
2109.4981 0 24 E 1 1 3 25 E 1 1 000000 A1 002000 A1 514.674546 0.25	Auto
2109.9893 0 25 E 7 10 3 26 E 29 10 000000 A1 002000 A1 984.189556 -0.70	Manu
2109.9977 0 25 A1 3 9 3 26 A2 11 9 000000 A1 002000 A1 902.336271 -0.16	Manu
2109.9977 0 25 A1 3 9 3 26 A2 11 9 000000 A1 002000 A1 902.336271 -0.16	Manu
2110.0058 0 25 E 6 8 3 26 E 13 8 000000 A1 002000 A1 829.056394 0.82	Manu
2110.0139 0 17 A1 5 15 3 16 A2 27 14 000000 A1 001001 E 1230.202951 -0.60	Manu
2110.0139 0 17 A1 5 15 3 16 A2 27 14 000000 A1 001001 E 1230.202951 -0.60	Manu
2110.0139 0 25 E 5 7 3 26 E 10 7 000000 A1 002000 A1 764.364168 0.26	Manu
2110.0217 0 25 A1 2 6 3 26 A2 3 6 000000 A1 002000 A1 708.272160 0.14	Manu
2110.0217 0 25 A1 2 6 3 26 A2 3 6 000000 A1 002000 A1 708.272160 0.14	Manu
2110.0292 0 25 E 4 5 3 26 E 4 5 000000 A1 002000 A1 660.791260 0.41	Manu
2110.0357 0 25 E 3 4 3 26 E 3 4 000000 A1 002000 A1 621.930685 0.42	Manu
2110.0357 0 25 A1 6 18 3 26 A2 32 18 000000 A1 002000 A1 1945.396550 0.42	Manu
2110.0357 0 25 A2 7 18 3 26 A1 34 18 000000 A1 002000 A1 1945.396550 0.64	Manu
2110.0405 0 25 A2 2 3 3 26 A1 2 3 000000 A1 002000 A1 591.697973 0.21	Auto
2110.0405 0 25 A1 1 3 3 26 A2 1 3 000000 A1 002000 A1 591.697973 0.46	Auto
2110.0469 0 25 A2 1 0 3 26 A1 1 0 000000 A1 002000 A1 552.817291 -0.10	Manu
2110.0469 0 25 E 1 1 3 26 E 1 1 000000 A1 002000 A1 557.137925 0.67	Manu
2110.4685 0 26 E 7 10 3 27 E 29 10 000000 A1 002000 A1 1028.266114 -0.54	Manu
2110.4828 0 26 A1 4 9 3 27 A2 13 9 000000 A1 002000 A1 946.427107 0.90	Manu
2110.4828 0 26 A1 4 9 3 27 A2 13 9 000000 A1 002000 A1 946.427107 0.90	Manu
2110.4941 0 26 E 6 8 3 27 E 13 8 000000 A1 002000 A1 873.160029 0.87	Auto
2110.5054 0 26 E 5 7 3 27 E 10 7 000000 A1 002000 A1 808.479113 -0.08	Auto
2110.5171 0 26 A1 3 6 3 27 A2 4 6 000000 A1 002000 A1 752.396921 0.68	Manu
2110.5171 0 26 A1 3 6 3 27 A2 4 6 000000 A1 002000 A1 752.396921 0.68	Manu
2110.5273 0 26 E 4 5 3 27 E 4 5 000000 A1 002000 A1 704.924336 1.16	Auto
2110.5342 0 26 E 3 4 3 27 E 3 4 000000 A1 002000 A1 666.070571 -0.19	Manu
2110.5408 0 26 A2 1 3 3 27 A1 1 3 000000 A1 002000 A1 635.843161 -0.05	Auto
2110.5408 0 26 A1 2 3 3 27 A2 2 3 000000 A1 002000 A1 635.843161 -0.36	Auto
2110.5487 0 26 E 1 1 3 27 E 1 1 000000 A1 002000 A1 601.289176 -1.08	Auto
2110.5487 0 26 A1 1 0 3 27 A2 1 0 000000 A1 002000 A1 596.969300 -0.09	Auto
2110.9209 0 27 A1 3 9 3 28 A2 11 9 000000 A1 002000 A1 992.202263 -0.68	Auto
2110.9209 0 27 A2 4 9 3 28 A1 13 9 000000 A1 002000 A1 992.202263 -0.68	Auto
2110.9374 0 27 E 6 8 3 28 E 13 8 000000 A1 002000 A1 918.948469 0.18	Manu
2110.9529 0 27 E 5 7 3 28 E 10 7 000000 A1 002000 A1 854.279294 -0.20	Manu
2110.9677 0 27 A1 2 6 3 28 A2 3 6 000000 A1 002000 A1 798.207290 0.59	Auto
2110.9677 0 27 A2 3 6 3 28 A1 4 6 000000 A1 002000 A1 798.207290 0.59	Auto
2110.9803 0 27 E 4 5 3 28 E 4 5 000000 A1 002000 A1 750.743337 0.96	Auto
2110.9902 0 27 E 3 4 3 28 E 3 4 000000 A1 002000 A1 711.896641 0.58	Manu
2110.9978 0 27 A2 2 3 3 28 A1 2 3 000000 A1 002000 A1 681.674733 -0.16	Auto
2110.9978 0 27 A1 1 3 3 28 A2 1 3 000000 A1 002000 A1 681.674733 0.22	Auto
2111.0056 0 27 E 1 1 3 28 E 1 1 000000 A1 002000 A1 647.127041 -1.67	Manu
2111.0085 0 27 A2 1 0 3 28 A1 1 0 000000 A1 002000 A1 642.807952 0.02	Auto
2111.3364 0 28 E 6 8 3 29 E 13 8 000000 A1 002000 A1 966.420414 -0.63	Manu
2111.3562 0 28 E 5 7 3 29 E 10 7 000000 A1 002000 A1 901.763408 -0.39	Manu
2111.3739 0 28 A1 3 6 3 29 A2 4 6 000000 A1 002000 A1 845.701966 0.22	Auto
2111.3739 0 28 A2 2 6 3 29 A1 3 6 000000 A1 002000 A1 845.701966 0.22	Auto
2111.3889 0 28 E 4 5 3 29 E 4 5 000000 A1 002000 A1 798.246960 0.43	Auto
2111.4002 0 28 E 3 4 3 29 E 3 4 000000 A1 002000 A1 759.407591 -0.57	Auto
2111.4100 0 28 A2 1 3 3 29 A1 1 3 000000 A1 002000 A1 729.191387 -0.25	Auto
2111.4100 0 28 A1 2 3 3 29 A2 2 3 000000 A1 002000 A1 729.191387 -0.72	Auto
2111.4172 0 28 E 2 2 3 29 E 2 2 000000 A1 002000 A1 707.604202 -0.30	Manu
2111.4231 0 28 A1 1 0 3 29 A2 1 0 000000 A1 002000 A1 690.331945 -0.06	Auto
2111.4231 0 28 E 1 1 3 29 E 1 1 000000 A1 002000 A1 694.650218 1.35	Auto
2111.6678 0 29 A1 3 9 3 30 A2 11 9 000000 A1 002000 A1 1088.800282 -0.54	Manu
2111.6678 0 29 A1 3 9 3 30 A2 11 9 000000 A1 002000 A1 1088.800282 -0.54	Manu
2111.6915 0 29 E 6 8 3 30 E 13 8 000000 A1 002000 A1 1015.574513 -1.25	Manu
2111.7167 0 29 E 5 7 3 30 E 10 7 000000 A1 002000 A1 950.930105 0.67	Manu
2111.7167 0 44 A1 4 9 3 45 A2 13 9 000000 A1 002000 A1 2026.632439 0.89	Manu
2111.7167 0 44 A1 4 9 3 45 A2 13 9 000000 A1 002000 A1 2026.632439 0.89	Manu
2111.7366 0 29 A1 2 6 3 30 A2 3 6 000000 A1 002000 A1 894.879596 0.38	Manu
2111.7366 0 29 A1 2 6 3 30 A2 3 6 000000 A1 002000 A1 894.879596 0.38	Manu
2111.7533 0 29 E 4 5 3 30 E 4 5 000000 A1 002000 A1 847.433852 -0.28	Manu
2111.7687 0 29 E 3 4 3 30 E 3 4 000000 A1 002000 A1 808.602069 0.74	Auto
2111.7785 0 30 E 10 14 3 31 E 49 14 000000 A1 002000 A1 1633.814723 -1.02	Manu
2111.7785 0 29 A1 1 3 3 30 A2 1 3 000000 A1 002000 A1 778.391770 -0.44	Manu
2111.7785 0 29 A2 2 3 3 30 A1 2 3 000000 A1 002000 A1 778.391770 -0.49	Manu
2111.7889 0 29 E 2 2 3 30 E 2 2 000000 A1 002000 A1 756.808805 1.53	Manu
2111.7935 0 42 E 9 13 3 43 E 44 13 000000 A1 002000 A1 2257.175704 -0.39	Auto
2111.7935 0 29 A2 1 0 3 30 A1 1 0 000000 A1 002000 A1 739.539925 1.23	Auto
2111.7935 0 43 E 8 11 3 44 E 35 11 000000 A1 002000 A1 2124.012838 -0.05	Auto
2111.7935 0 29 E 1 1 3 30 E 1 1 000000 A1 002000 A1 743.857354 -1.04	Auto
2111.9745 0 30 A1 4 9 3 31 A2 13 9 000000 A1 002000 A1 1139.620397 -1.09	Manu
2111.9745 0 30 A1 4 9 3 31 A2 13 9 000000 A1 002000 A1 1139.620397 -1.09	Manu
2112.0031 0 30 E 6 8 3 31 E 13 8 000000 A1 002000 A1 1066.409368 -1.38	Manu
2112.0315 0 30 E 5 7 3 31 E 10 7 000000 A1 002000 A1 1001.777986 0.02	Manu
2112.0315 0 41 E 9 13 3 42 E 44 13 000000 A1 002000 A1 2186.424492 -0.66	Manu
2112.0544 0 30 A1 3 6 3 31 A2 4 6 000000 A1 002000 A1 945.738781 -0.41	Auto
2112.0544 0 30 A2 2 6 3 31 A1 3 6 000000 A1 002000 A1 945.738781 -0.41	Auto
2112.0751 0 30 E 4 5 3 31 E 4 5 000000 A1 002000 A1 898.302615 0.32	Manu
2112.0911 0 30 E 3 4 3 31 E 3 4 000000 A1 002000 A1 859.478675 -0.11	Manu
2112.0911 0 40 E 10 14 3 41 E 49 14 000000 A1 002000 A1 2232.920268 0.02	Manu
2112.0911 0 44 A1 2 3 3 45 A2 2 3 000000 A1 002000 A1 1717.376898 0.29	Manu
2112.1039 0 34 E 12 17 3 35 E 63 17 000000 A1 002000 A1 2251.402670 0.16	Auto
2112.1039 0 39 A1 5 15 3 40 A2 26 15 000000 A1 002000 A1 2289.588830 -0.54	Auto
2112.1039 0 39 A2 6 15 3 40 A1 28 15 000000 A1 002000 A1 2289.588830 -0.36	Auto
2112.1039 0 30 A2 1 3 3 31 A1 1 3 000000 A1 002000 A1 829.274481 0.89	Auto
2112.1039 0 30 A1 2 3 3 31 A2 2 3 000000 A1 002000 A1 829.274481 0.89	Auto
2112.1134 0 30 E 2 2 3 31 E 2 2 000000 A1 002000 A1 807.695879 0.07	Manu
2112.1134 0 44 E 2 2 3 45 E 2 2 000000 A1 002000 A1 1695.874306 0.86	Manu
2112.1206 0 29 A1 3 9 3 28 A2 15 8 000000 A1 001001 E 1088.800282 0.69	Auto
2112.1206 0 29 A2 4 9 3 28 A1 17 8 000000 A1 001001 E 1088.800282 0.69	Auto
2112.1206 0 30 A1 1 0 3 31 A2 1 0 000000 A1 002000 A1 790.430492 -0.15	Auto
2112.1206 0 30 E 1 1 3 31 E 1 1 000000 A1 002000 A1 794.747048 1.70	Auto
2112.3024 0 31 E 5 7 3 32 E 10 7 000000 A1 002000 A1 1054.305603 -0.65	Manu
2112.3299 0 33 E 9 13 3 34 E 44 13 000000 A1 002000 A1 1680.236533 0.35	Manu
2112.3299 0 34 A1 6 15 3 35 A2 28 15 000000 A1 002000 A1 1977.664454 0.35	Manu
2112.3299 0 34 A1 6 15 3 35 A2 28 15 000000 A1 002000 A1 1977.664454 0.02	Manu
2112.3299 0 31 A1 2 6 3 32 A2 3 6 000000 A1 002000 A1 998.278074 0.76	Manu
2112.3299 0 31 A1 2 6 3 32 A2 3 6 000000 A1 002000 A1 998.278074 -0.65	Manu
2112.3299 0 33 E 10 14 3 34 E 49 14 000000 A1 002000 A1 1796.025343 -0.65	Manu
2112.3512 0 31 E 4 5 3 32 E 4 5 000000 A1 002000 A1 950.851799 -0.91	Manu
2112.3717 0 43 A2 2 3 3 44 A1 2 3 000000 A1 002000 A1 1643.115878 1.04	Auto
2112.3717 0 35 A1 5 15 3 36 A2 26 15 000000 A1 002000 A1 2036.719158 0.21	Auto
2112.3717 0 35 A2 6 15 3 36 A1 28 15 000000 A1 002000 A1 2036.719158 0.21	Auto
2112.3717 0 31 E 3 4 3 32 E 3 4 000000 A1 002000 A1 912.035960 0.19	Auto
2112.3849 0 31 A1 1 3 3 32 A2 1 3 000000 A1 002000 A1 881.838071 -0.63	Auto
2112.3849 0 31 A2 2 3 3 32 A1 2 3 000000 A1 002000 A1 881.838071 0.20	Auto
2112.3849 0 41 E 7 10 3 42 E 28 10 000000 A1 002000 A1 1890.651517 0.18	Auto
2112.3955 0 31 E 2 2 3 32 E 2 2 000000 A1 002000 A1 860.263976 0.01	Manu
2112.4040 0 31 A2 1 0 3 32 A1 1 0 000000 A1 002000 A1 843.002196 0.20	Auto
2112.5600 0 32 A1 3 6 3 33 A2 4 6 000000 A1 002000 A1 1052.495978 -0.49	Auto
2112.5600 0 32 A2 2 6 3 33 A1 3 6 000000 A1 002000 A1 1052.495978 -0.49	Auto
2112.5600 0 37 E 9 13 3 38 E 44 13 000000 A1 002000 A1 1920.011914 0.51	Auto
2112.5857 0 32 E 4 5 3 33 E 4 5 000000 A1 002000 A1 1005.079907 0.00	Auto
2112.5857 0 33 E 7 10 3 34 E 29 10 000000 A1 002000 A1 1383.871576 0.70	Auto
2112.6061 0 32 E 3 4 3 33 E 3 4 000000 A1 002000 A1 966.272426 -0.22	Auto
2112.6061 0 42 A2 1 3 3 43 A1 1 3 000000 A1 002000 A1 1570.512471 1.36	Auto
2112.6234 0 32 A1 2 3 3 33 A2 2 3 000000 A1 002000 A1 936.081043 1.51	Auto
2112.6234 0 32 A2 1 3 3 33 A1 1 3 000000 A1 002000 A1 936.081043 0.49	Auto
2112.6338 0 32 E 2 2 3 33 E 2 2 000000 A1 002000 A1 914.511597 -0.08	Auto
2112.6338 0 33 A1 3 9 3 34 A2 11 9 000000 A1 002000 A1 1302.147668 -0.23	Auto
2112.6338 0 33 A2 4 9 3 34 A1 13 9 000000 A1 002000 A1 1302.147668 -0.23	Auto
2112.6416 0 32 E 1 1 3 33 E 1 1 000000 A1 002000 A1 901.568262 -1.49	Manu
2112.6416 0 32 A1 1 0 3 33 A2 1 0 000000 A1 002000 A1 897.253538 0.80	Manu
2112.6436 0 42 E 1 1 3 43 E 1 1 000000 A1 002000 A1 1536.086588 0.17	Manu
2112.7490 0 33 A1 2 6 3 34 A2 3 6 000000 A1 002000 A1 1108.390947 1.24	Auto
2112.7490 0 33 A2 3 6 3 34 A1 4 6 000000 A1 002000 A1 1108.390947 1.24	Auto
2112.7759 0 33 E 4 5 3 34 E 4 5 000000 A1 002000 A1 1060.985394 0.31	Manu
2112.7759 0 39 A1 3 9 3 40 A2 11 9 000000 A1 002000 A1 1672.359049 0.05	Manu
2112.7759 0 39 A2 4 9 3 40 A1 13 9 000000 A1 002000 A1 1672.359049 0.05	Manu
2112.7982 0 33 E 3 4 3 34 E 3 4 000000 A1 002000 A1 1022.186527 -0.12	Manu
2112.8166 0 33 A2 2 3 3 34 A1 2 3 000000 A1 002000 A1 992.001849 -0.00	Manu
2112.8166 0 33 A1 1 3 3 34 A2 1 3 000000 A1 002000 A1 992.001849 1.20	Manu
2112.8294 0 33 E 2 2 3 34 E 2 2 000000 A1 002000 A1 970.437196 0.77	Manu
2112.8365 0 33 E 1 1 3 34 E 1 1 000000 A1 002000 A1 957.496737 0.29	Manu
2112.8365 0 41 E 1 1 3 42 E 1 1 000000 A1 002000 A1 1465.133171 1.41	Manu
2112.8365 0 36 E 7 10 3 37 E 29 10 000000 A1 002000 A1 1561.408926 -0.78	Manu
2112.8400 0 33 A2 1 0 3 34 A1 1 0 000000 A1 002000 A1 953.182973 1.26	Manu
2112.8915 0 34 A1 3 6 3 35 A2 4 6 000000 A1 002000 A1 1165.961388 0.09	Auto
2112.8915 0 34 A2 2 6 3 35 A1 3 6 000000 A1 002000 A1 1165.961388 0.09	Auto
2112.9663 0 34 A1 2 3 3 35 A2 2 3 000000 A1 002000 A1 1049.598896 1.00	Manu
2112.9663 0 34 A2 1 3 3 35 A1 1 3 000000 A1 002000 A1 1049.598896 -0.43	Manu
2112.9802 0 34 E 2 2 3 35 E 2 2 000000 A1 002000 A1 1028.039178 0.42	Manu
2112.9906 0 34 A1 1 0 3 35 A2 1 0 000000 A1 002000 A1 1010.788904 -0.18	Manu
2112.9906 0 35 A1 2 6 3 36 A2 3 6 000000 A1 002000 A1 1225.205659 -0.94	Manu
2112.9906 0 35 A1 2 6 3 36 A2 3 6 000000 A1 002000 A1 1225.205659 -0.94	Manu
2113.0723 0 35 A1 1 3 3 36 A2 1 3 000000 A1 002000 A1 1108.870539 0.62	Auto
2113.0727 0 38 E 4 5 3 39 E 4 5 000000 A1 002000 A1 1365.616017 -0.66	Manu
2113.0727 0 35 A2 2 3 3 36 A1 2 3 000000 A1 002000 A1 1108.870539 -0.17	Manu
2113.0832 0 39 E 2 2 3 40 E 2 2 000000 A1 002000 A1 1341.135590 -1.38	Auto
2113.0871 0 35 E 2 2 3 36 E 2 2 000000 A1 002000 A1 1087.315898 -0.32	Manu
2113.0958 0 39 E 1 1 3 40 E 1 1 000000 A1 002000 A1 1328.214180 -0.54	Manu
2113.0958 0 39 E 1 1 3 40 E 1 1 000000 A1 002000 A1 1328.214180 -0.54	Manu
2113.0958 0 35 E 1 1 3 36 E 1 1 000000 A1 002000 A1 1074.381448 -0.39	Manu
2113.0958 0 35 E 1 1 3 36 E 1 1 000000 A1 002000 A1 1074.381448 -0.39	Manu
2113.0999 0 35 A2 1 0 3 36 A1 1 0 000000 A1 002000 A1 1070.069688 0.57	Manu
2113.0999 0 37 E 4 5 3 38 E 4 5 000000 A1 002000 A1 1301.348520 -0.17	Manu
2113.0999 0 39 A2 1 0 3 40 A1 1 0 000000 A1 002000 A1 1323.906767 -0.16	Manu
2113.1345 0 36 A2 1 3 3 37 A1 1 3 000000 A1 002000 A1 1169.815087 -0.11	Manu
2113.1345 0 38 A1 2 3 3 39 A2 2 3 000000 A1 002000 A1 1296.715884 1.29	Manu
2113.1510 0 38 E 2 2 3 39 E 2 2 000000 A1 002000 A1 1275.177325 -0.63	Manu
2113.1510 0 36 E 2 2 3 37 E 2 2 000000 A1 002000 A1 1148.265665 0.86	Manu
2113.1548 0 37 A1 1 3 3 38 A2 1 3 000000 A1 002000 A1 1232.430799 0.61	Manu
2113.1642 0 36 A1 1 0 3 37 A2 1 0 000000 A1 002000 A1 1131.023631 -0.23	Manu
2113.1642 0 38 A1 1 0 3 39 A2 1 0 000000 A1 002000 A1 1257.943985 -0.52	Manu
2113.2219 0 20 E 9 13 3 19 E 47 12 000000 A1 001001 E 1086.166913 -0.77	Auto
2113.6553 0 22 A1 5 12 3 21 A2 23 11 000000 A1 001001 E 1051.527624 -0.35	Auto
2113.6553 0 22 A2 4 12 3 21 A1 21 11 000000 A1 001001 E 1051.527624 -0.35	Auto
2114.6558 0 28 A1 4 9 3 27 A2 17 8 000000 A1 001001 E 1039.660438 1.07	Auto
2114.6558 0 28 A2 3 9 3 27 A1 15 8 000000 A1 001001 E 1039.660438 1.07	Auto
2114.8934 0 44 E 1 1 3 43 E 5 0 000000 A1 001001 E 1682.971098 0.82	Manu
2115.0583 0 32 E 5 7 3 31 E 20 6 000000 A1 001001 E 1108.511460 0.78	Auto
2115.0682 0 42 E 2 2 3 41 E 6 1 000000 A1 001001 E 1548.997329 1.05	Auto
2115.1621 0 40 A1 2 3 3 39 A2 5 2 000000 A1 001001 E 1430.286776 0.73	Auto
2115.1763 0 34 A2 2 6 3 33 A1 6 5 000000 A1 001001 E 1165.961388 0.33	Auto
2115.1763 0 34 A1 3 6 3 33 A2 7 5 000000 A1 001001 E 1165.961388 0.34	Auto
2115.2134 0 40 A2 1 3 3 39 A1 4 2 000000 A1 001001 E 1430.286776 -1.08	Auto
2115.2393 0 36 E 4 5 3 35 E 11 4 000000 A1 001001 E 1238.749945 1.07	Auto
2115.9938 0 21 A1 4 12 3 20 A2 21 11 000000 A1 001001 E 1014.226144 -0.91	Auto
2115.9938 0 21 A2 5 12 3 20 A1 23 11 000000 A1 001001 E 1014.226144 -0.91	Auto
2116.8241 0 25 E 7 10 3 24 E 36 9 000000 A1 001001 E 984.189556 0.58	Auto
2117.1617 0 27 A1 3 9 3 26 A2 15 8 000000 A1 001001 E 992.202263 0.90	Auto
2117.1617 0 27 A2 4 9 3 26 A1 17 8 000000 A1 001001 E 992.202263 0.90	Auto
2117.5029 0 45 A2 1 0 3 44 A1 4 1 000000 A1 001001 E 1754.597928 -0.12	Manu
2117.6735 0 31 E 5 7 3 30 E 20 6 000000 A1 001001 E 1054.305603 1.39	Auto
2117.8446 0 33 A1 2 6 3 32 A2 6 5 000000 A1 001001 E 1108.390947 0.21	Auto
2117.8446 0 33 A2 3 6 3 32 A1 7 5 000000 A1 001001 E 1108.390947 0.20	Auto
2117.9458 0 41 E 2 2 3 40 E 6 1 000000 A1 001001 E 1478.047552 -0.66	Auto
2117.9590 0 35 E 4 5 3 34 E 11 4 000000 A1 001001 E 1177.822080 -0.86	Auto
2118.0148 0 37 E 3 4 3 36 E 9 3 000000 A1 001001 E 1262.586666 -2.06	Auto
2118.3034 0 20 A1 5 12 3 19 A2 23 11 000000 A1 001001 E 978.612957 -0.50	Auto
2118.3034 0 20 A2 4 12 3 19 A1 21 11 000000 A1 001001 E 978.612957 -0.50	Auto
2118.7994 0 22 E 8 11 3 21 E 39 10 000000 A1 001001 E 952.529246 -1.07	Auto
2119.2460 0 24 E 7 10 3 23 E 36 9 000000 A1 001001 E 941.798026 0.62	Auto
2119.6391 0 26 A1 4 9 3 25 A2 17 8 000000 A1 001001 E 946.427107 1.06	Auto
2119.6391 0 26 A2 3 9 3 25 A1 15 8 000000 A1 001001 E 946.427107 1.06	Auto
2119.9767 0 17 E 9 13 3 16 E 47 12 000000 A1 001001 E 989.507985 -1.33	Auto
2119.9767 0 28 E 6 8 3 27 E 25 7 000000 A1 001001 E 966.420414 1.40	Auto
2120.2594 0 30 E 5 7 3 29 E 20 6 000000 A1 001001 E 1001.777986 0.78	Auto
2120.4701 0 44 A1 1 0 3 43 A2 4 1 000000 A1 001001 E 1678.669753 2.21	Auto
2120.4859 0 32 A2 2 6 3 31 A1 6 5 000000 A1 001001 E 1052.495978 0.88	Auto
2120.4859 0 32 A1 3 6 3 31 A2 7 5 000000 A1 001001 E 1052.495978 0.89	Auto
2120.5822 0 19 A1 4 12 3 18 A2 21 11 000000 A1 001001 E 944.689072 -0.96	Auto
2120.5822 0 19 A2 5 12 3 18 A1 23 11 000000 A1 001001 E 944.689072 -0.96	Auto
2120.6535 0 34 E 4 5 3 33 E 11 4 000000 A1 001001 E 1118.566666 -0.52	Auto
2120.7265 0 42 E 1 1 3 41 E 5 0 000000 A1 001001 E 1536.086588 -1.28	Auto
2120.7637 0 36 E 3 4 3 35 E 9 3 000000 A1 001001 E 1199.978455 -0.47	Auto
2120.7994 0 40 E 2 2 3 39 E 6 1 000000 A1 001001 E 1408.759644 0.09	Manu
2121.1356 0 21 E 8 11 3 20 E 39 10 000000 A1 001001 E 915.213178 -1.12	Auto
2121.6389 0 23 E 7 10 3 22 E 35 9 000000 A1 001001 E 901.092728 0.93	Auto
[truncated: 3,304 more rows]
